# Supplementary material for: Distinct Nasopharyngeal and Oropharyngeal Microbiota of Children with Influenza A Virus Compared with Healthy Children
Source: Biomed Res Int. 2018 Nov 19;2018:6362716. doi: 10.1155/2018/6362716 (PMC6276510; doi:10.1155/2018/6362716)
Supplement: Supplementary Material 2 — Figure S1: the rarefaction of samples shows the sequencing data is saturated. [file 6362716.f2.xlsx]

## Sheet: Table S1
Sample ID	Group	Gender	Age (Years)	Delivery Mode	Feed Pattern	Fever	Fever Duration (Days)	Cough	Cough Duration (Days)	Severity	WBC (10^9/L)	hsCRP (mg/l)	PCT (ng/ml)	Oseltamivir + Other Administered Medicines
P1	IAV	Male	2.5	Vaginally born	Breast feed	Y	5	N	0	Severe case	13.76	35.6	0.06	Erythromycin+Ceftriaxone Sodium+Methylprednisolone
P2	IAV	Male	4	Cesarean section	Breast feed	Y	4	Y	5	Severe case	8.34	5.4	0.85	Amoxicillin and Clavulanate Potassium+Cefuroxime+Erythromycin+Ceftazidime
P3	IAV	Male	3.25	Vaginally born	Breast feed	N	0	Y	3	Severe case	25.31	10.7	0.09	Sulbactam Sodium Amoxicillin Sodium+Cefoperazone Sodium and Sulbactam Sodium+Meropenem+Erythromycin+Ceftazidime
P4	IAV	Female	1.5	Vaginally born	Breast feed + Milk feed	Y	4	Y	4	Mild Case	5.36	0.9	-	Interferon
P5	IAV	Female	6.66667	Vaginally born	Breast feed + Milk feed	Y	3	Y	3	Mild Case	2.79	11.7	0.38	Interferon
P6	IAV	Male	1.08333	Vaginally born	Breast feed	Y	1	Y	1	Mild Case	8.06	1.7	0.04	Ceftriaxone Sodium
P7	IAV	Male	1.08333	Vaginally born	Breast feed	Y	3	Y	3	Mild Case	7.29	3.2	0.12	Interferon
P8	IAV	Male	5.75	Vaginally born	Breast feed	Y	1	Y	1	Mild Case	7.26	0.8	0.03	Interferon
P9	IAV	Male	2	Vaginally born	Breast feed	Y	2	Y	4	Mild Case	11.98	13.1	0.04	Cefuroxime+Cefoperazone Sodium and Sulbactam Sodium
P10	IAV	Female	2.16667	Cesarean section	Milk feed	Y	1	Y	9	Mild Case	14.42	0.2	-	Cefuroxime+Sulbactam Sodium Amoxicillin Sodium
P11	IAV	Male	4.5	Vaginally born	Breast feed	Y	1	Y	1	Mild Case	5.35	1.7	0.1	Amoxicillin and Clavulanate Potassium+Interferon
P12	IAV	Female	10.6667	Vaginally born	Breast feed	Y	1	Y	1	Mild Case	3.63	1.5	-	Cefuroxime+Sulbactam Sodium Amoxicillin Sodium+Interferon
P13	IAV	Male	5.83333	Vaginally born	Milk feed	Y	4	Y	2	Mild Case	5.22	3.6	-	Mezlocillin Sodium and Sulbactam Sodium+Cefixime+Sulbactam Sodium Amoxicillin Sodium
P14	IAV	Male	5.5	Cesarean section	Breast feed	Y	1	N	0	Mild Case	7.17	0.2	0.04	-
P15	IAV	Male	7.66667	Cesarean section	Breast feed	Y	3	N	0	Mild Case	4.96	0.2	-	-
P17	IAV	Female	6.5	Vaginally born	Breast feed	N	0	N	0	Mild Case	18.1	0.2	0.05	-
P18	IAV	Male	2.66667	Vaginally born	Breast feed	Y	4	N	0	Mild Case	4.34	0.2	1.29	Cefuroxime
P19	IAV	Female	1.75	Vaginally born	Breast feed + Milk feed	Y	3	N	0	Mild Case	6.81	5.3	0.54	Cefoperazone Sodium and Sulbactam Sodium+Cefuroxime
P20	IAV	Female	13	Vaginally born	Breast feed	Y	1	Y	1	Mild Case	6.23	19.2	-	Peramivir
P21	IAV	Male	12.4167	Vaginally born	Breast feed	Y	3	Y	3	Mild Case	6.97	12.1	0.06	-
P22	IAV	Male	4	Cesarean section	Breast feed + Milk feed	Y	1	Y	1	Mild Case	5.97	5.2	0.58	Interferon
P23	IAV	Male	3.25	Vaginally born	Breast feed	Y	5	Y	5	Severe case	16.1	103	8.19	Cefoperazone Sodium and Sulbactam Sodium+Interferon
P24	IAV	Male	4	Cesarean section	Milk feed	Y	1	Y	3	Mild Case	7.6	5.4	0.09	Interferon
P25	IAV	Male	2.25	Vaginally born	Breast feed	Y	5	N	0	Mild Case	4.68	0.01	0.08	-
P26	IAV	Male	2.25	Vaginally born	Breast feed + Milk feed	Y	1	N	0	Mild Case	13.5	0.89	2.03	-
P27	IAV	Female	4.66667	Vaginally born	Breast feed + Milk feed	Y	7	Y	7	Mild Case	6.48	29.8	0.17	Mezlocillin
P28	IAV	Male	8.08333	Vaginally born	Breast feed + Milk feed	Y	1	N	0	Mild Case	9.54	0.2	-	Cefuroxime
P29	IAV	Male	7.66667	Vaginally born	Breast feed + Milk feed	Y	2	N	0	Mild Case	10.14	0.7	0.09	-
P30	IAV	Male	3.5	Vaginally born	Breast feed + Milk feed	Y	4	Y	7	Mild Case	10.17	13	2.7	Ceftriaxone Sodium
P31	IAV	Female	5.66667	Vaginally born	Breast feed + Milk feed	Y	3	Y	3	Mild Case	19.9	86	3.41	Ceftriaxone Sodium
P32	IAV	Male	3.66667	Vaginally born	Breast feed + Milk feed	Y	1	N	0	Severe case	7.75	0.2	0.08	Cefuroxime
P33	IAV	Male	3.66667	Vaginally born	Breast feed + Milk feed	Y	2	Y	2	Mild Case	5.86	0.2	-	-
P34	IAV	Female	8.91667	Vaginally born	Breast feed	Y	1	Y	1	Mild Case	3.85	12.2	0.09	-
P35	IAV	Male	6.33333	Vaginally born	Breast feed + Milk feed	Y	3	N	0	Mild Case	5.11	0.01	-	-
P36	IAV	Male	4.41667	Vaginally born	Breast feed	Y	2	N	0	Mild Case	7.49	2.6	5.66	Ceftriaxone Sodium
P37	IAV	Male	13.75	Vaginally born	Breast feed + Milk feed	Y	1	N	0	Mild Case	6.61	0.1	3.08	Ceftriaxone Sodium
P38	IAV	Female	0.0833333	Vaginally born	Breast feed + Milk feed	Y	1	Y	1	Mild Case	12.71	1.2	0.13	Ceftriaxone Sodium
P39	IAV	Female	3	Cesarean section	Breast feed + Milk feed	Y	1	Y	1	Mild Case	-	-	-	-
P40	IAV	Male	4.91667	Vaginally born	Breast feed + Milk feed	Y	1	Y	4	Mild Case	7.7	1.1	-	-
P41	IAV	Male	3.25	Vaginally born	Milk feed	Y	11	Y	11	Mild Case	7	0.2	-	Azithromycin
P42	IAV	Male	3.25	Cesarean section	Breast feed	Y	2	N	0	Mild Case	5.76	25.2	-	-
P43	IAV	Female	2.91667	Vaginally born	Breast feed	Y	12	Y	12	Mild Case	16.75	0.2	-	Azithromycin
P44	IAV	Male	4	Vaginally born	Milk feed	Y	7	Y	10	Mild Case	6.3	6.2	-	-
P45	IAV	Male	0.916667	Vaginally born	Breast feed + Milk feed	Y	3	N	0	Mild Case	12.82	0.2	0.45	Acyclovir+Interferon
P46	IAV	Female	1.08333	Vaginally born	Breast feed + Milk feed	Y	3	Y	2	Mild Case	4.58	2.5	0.05	Ceftriaxone Sodium
P47	IAV	Male	4.41667	Cesarean section	Breast feed	Y	6	Y	5	Mild Case	4.94	0.2	0.06	Interferon
P48	IAV	Male	0.75	Vaginally born	Breast feed + Milk feed	Y	2	Y	2	Mild Case	15.54	3.1	-	Interferon
P50	IAV	Female	1	Vaginally born	Breast feed + Milk feed	Y	2	Y	2	Mild Case	9.65	4.5	-	-
P51	IAV	Female	4	Cesarean section	Breast feed	Y	5	Y	1	Mild Case	4.83	9	0.05	-
P52	IAV	Male	1.5	Cesarean section	Breast feed	Y	5	Y	1	Mild Case	8.57	0.9	0.2	Erythromycin Estolate+Ribavirin+Esberitox+Interferon
P53	IAV	Male	1.41667	Vaginally born	Breast feed	Y	1	N	0	Severe case	4.48	15.1	-	Methylprednisolone+gamma globulin +Acyclovir+Mannitol
P55	IAV	Female	1.75	Vaginally born	Breast feed	Y	1	N	0	Mild Case	10.94	18	1.23	Cefixime+Esberitox+Mannitol
P56	IAV	Female	0.416667	Vaginally born	Breast feed	Y	4	N	0	Severe case	11.09	98	11.43	Cefoperazone Sodium and Sulbactam Sodium+Cefuroxime+Gamma globulin+Methylprednisolone
P57	IAV	Female	1.75	Vaginally born	Breast feed	Y	2	Y	2	Mild Case	13.16	1.7	0.08	Ceftriaxone Sodium
P58	IAV	Male	3.91667	Vaginally born	Breast feed	Y	1	N	0	Mild Case	9.8	9.9	0.64	Esberitox
P59	IAV	Male	2.66667	Cesarean section	Breast feed	Y	1	Y	2	Mild Case	9.67	8.2	0.06	Interferon+Esberitox
P61	IAV	Male	9.58333	Vaginally born	Breast feed + Milk feed	N	0	N	0	Mild Case	2.69	1.9	0.41	Cefoperazone Sodium and Sulbactam Sodium+Human immunoglobulin+Interferon
P62	IAV	Female	1.5	Vaginally born	Breast feed	Y	2	Y	2	Mild Case	17	6	0.09	Esberitox+Interferon
P63	IAV	Female	1.16667	Vaginally born	Breast feed	Y	2	Y	2	Mild Case	7.54	1.6	0.06	Budesonide
P64	IAV	Male	1.16667	Vaginally born	Breast feed	Y	2	Y	2	Mild Case	6.07	15.6	0.97	-
P65	IAV	Male	0.166667	Vaginally born	Breast feed	Y	2	N	0	Mild Case	3.31	8.1	0.27	Ceftriaxone Sodium
P66	IAV	Male	0.5	Vaginally born	Breast feed	Y	10	N	0	Mild Case	21.51	10.6	0.06	Azithromycin+Interferon
P67	IAV	Female	0.5	Vaginally born	Breast feed	N	0	Y	2	Mild Case	10.56	0.2	-	-
P68	IAV	Female	5.66667	Vaginally born	Breast feed	Y	1	N	0	Mild Case	17	0.2	-	Mezlocillin
P69	IAV	Male	3.41667	Vaginally born	Breast feed	Y	2	N	0	Mild Case	5.73	0.2	-	-
P70	IAV	Male	4.5	Cesarean section	Breast feed	Y	3	N	0	Mild Case	3.65	0.2	-	-
P71	IAV	Female	1.75	Cesarean section	Breast feed	Y	7	Y	7	Mild Case	5.22	0.2	-	Budesonide +Ipratropium bromide+VB-4
P72	IAV	Female	2.66667	Vaginally born	Milk feed	Y	2	N	0	Mild Case	6.31	2.6	-	-
P73	IAV	Male	3.91667	Vaginally born	Breast feed	Y	2	Y	3	Mild Case	8.75	8.4	1.18	gamma globulin+Cefuroxime+Interferon
P74	IAV	Female	1.91667	Cesarean section	Breast feed	N	0	N	0	Mild Case	5.46	4.2	0.06	Cefoperazone Sodium and Sulbactam Sodium
P75	IAV	Male	0.916667	Cesarean section	Breast feed	Y	7	Y	7	Mild Case	9.23	0.2	0.68	Interferon
P77	IAV	Male	3.66667	Cesarean section	Milk feed	Y	3	Y	3	Mild Case	6.09	55.2	1.49	Ceftriaxone Sodium
P78	IAV	Male	5.83333	Cesarean section	Breast feed + Milk feed	Y	7	Y	7	Mild Case	9.76	6.4	0.08	-
P79	IAV	Male	1.16667	Cesarean section	Breast feed	Y	7	Y	4	Mild Case	5.31	1	0.06	-
P80	IAV	Male	4.83333	Cesarean section	Breast feed	Y	7	Y	8	Mild Case	5.45	2.6	-	-
P81	IAV	Male	4.58333	Cesarean section	Breast feed	Y	1	Y	7	Mild Case	6.5	2.4	0.51	-
P82	IAV	Male	1.33333	Vaginally born	Breast feed + Milk feed	Y	7	N	0	Mild Case	9.18	15.4	0.07	-
P83	IAV	Female	2.25	Vaginally born	Breast feed	Y	12	Y	2	Mild Case	14.35	27.1	0.05	-
P84	IAV	Male	0.5	Vaginally born	Breast feed	Y	1	Y	1	Mild Case	10.49	3.1	0.09	-
P85	IAV	Female	1.41667	Cesarean section	Breast feed	Y	5	Y	5	Mild Case	7.91	12.3	0.44	-
P86	IAV	Female	1.33333	Cesarean section	Breast feed + Milk feed	Y	1	Y	1	Mild Case	7.5	4.4	1.33	-
P87	IAV	Male	0.333333	Vaginally born	Breast feed	Y	1	Y	1	Mild Case	6.18	4.7	0.08	-
P88	IAV	Male	5.91667	Vaginally born	Breast feed + Milk feed	Y	2	Y	2	Severe case	11.76	1.9	-	-
P89	IAV	Female	6.91667	Cesarean section	Breast feed	Y	4	Y	1	Mild Case	4.46	0.5	0.19	-
P90	IAV	Female	0.833333	Vaginally born	Breast feed	Y	6	Y	3	Mild Case	4.36	0.2	0.07	-
P91	IAV	Male	2.41667	Cesarean section	Breast feed	Y	7	Y	3	Mild Case	10.25	21.1	2.68	-
P92	IAV	Female	3.25	Vaginally born	Breast feed + Milk feed	Y	2	Y	3	Mild Case	8.26	24.5	1.02	-
P93	IAV	Female	6.08333	Cesarean section	Breast feed + Milk feed	Y	2	Y	2	Mild Case	5.91	5.9	0.07	-
P94	IAV	Female	1.75	Cesarean section	Milk feed	Y	2	Y	1	Mild Case	8.64	3.3	0.1	-
P95	IAV	Male	8	Vaginally born	Breast feed	Y	1	N	0	Mild Case	7.75	23.1	0.12	-
P96	IAV	Male	9.58333	Vaginally born	Breast feed	Y	1	Y	1	Mild Case	7.23	3	-	Peramivir
P97	IAV	Female	1.33333	Vaginally born	Breast feed + Milk feed	Y	3	Y	3	Mild Case	3.81	0.2	0.1	-
P98	IAV	Male	4.25	Cesarean section	Breast feed	Y	1	Y	1	Mild Case	19.16	9.2	0.43	-
P99	IAV	Male	6.08333	Cesarean section	Breast feed	Y	1	N	0	Mild Case	9.61	0.01	-	-
P100	IAV	Male	0.5	Cesarean section	Breast feed + Milk feed	Y	2	Y	15	Mild Case	15.45	0.9	3	-
P101	IAV	Female	2.91667	Vaginally born	Breast feed	Y	3	Y	3	Mild Case	6.68	4.4	0.8	-
P102	IAV	Male	0.333333	Cesarean section	Breast feed	Y	1	Y	1	Mild Case	9.95	9	10.11	-
P103	IAV	Male	1.75	Vaginally born	Breast feed + Milk feed	Y	3	Y	3	Severe case	8.98	56.2	0.11	Ceftazidime
P104	IAV	Male	4.83333	Vaginally born	Breast feed	Y	1	Y	10	Mild Case	5.17	1.7	-	Azithromycin
P105	IAV	Female	0.5	Vaginally born	Breast feed + Milk feed	Y	7	Y	7	Mild Case	5.31	5.1	-	Azithromycin+Cefixime
P109	IAV	Female	3.5	Cesarean section	Breast feed	Y	3	Y	15	Mild Case	11.99	7.7	-	Hexadecadrol+Erythromycin
P110	IAV	Female	1.08333	Vaginally born	Breast feed + Milk feed	Y	4	Y	7	Severe case	8.23	21.2	3.26	Cephalosporins
P111	IAV	Male	4.83333	Cesarean section	Milk feed	Y	6	Y	4	Severe case	12.44	27.1	0.21	Azithromycin
P112	IAV	Female	0.5	Cesarean section	Breast feed	Y	1	Y	30	Mild Case	14.13	15.6	0.67	-
P113	IAV	Female	0.5	Cesarean section	Breast feed + Milk feed	Y	5	Y	1	Mild Case	10.13	0.8	0.07	Erythromycin+Azithromycin+Methylprednisolone
P115	IAV	Male	0.416667	Vaginally born	Breast feed	Y	3	Y	15	Mild Case	14.25	16.3	0.08	Cefaclor
P116	IAV	Female	0.166667	Vaginally born	Breast feed	Y	4	Y	2	Mild Case	9.31	8.7	0.06	-
P117	IAV	Female	1.83333	Vaginally born	Breast feed	Y	6	Y	6	Mild Case	10.33	3	0.08	-
P118	IAV	Female	0.333333	Cesarean section	Breast feed + Milk feed	Y	1	N	0	Mild Case	6.11	16.77	0.55	-
P119	IAV	Male	0.75	Vaginally born	Breast feed + Milk feed	Y	3	N	0	Mild Case	11.54	6.22	0.62	Azithromycin
P120	IAV	Female	6.5	Cesarean section	Breast feed	Y	3	Y	3	Mild Case	8.04	17.7	0.15	Ceftriaxone Sodium
P121	IAV	Male	3	Vaginally born	Breast feed	Y	4	Y	4	Mild Case	7.64	9.71	0.06	-
P122	IAV	Male	4	Cesarean section	Milk feed	Y	6	Y	3	Mild Case	5.71	1.8	0.06	-
P123	IAV	Female	0.5	Vaginally born	Breast feed + Milk feed	Y	1	Y	3	Mild Case	6.4	6.4	0.07	-
P124	IAV	Female	0.833333	Vaginally born	Breast feed + Milk feed	Y	2	N	0	Mild Case	11.55	2.6	0.22	Azithromycin
P125	IAV	Male	3.91667	Vaginally born	Breast feed + Milk feed	Y	5	Y	1	Mild Case	4.51	8.6	0.07	-
P126	IAV	Male	0.0833333	Vaginally born	Breast feed + Milk feed	Y	4	N	0	Mild Case	4.8	1	0.14	-
P127	IAV	Male	9	Vaginally born	Breast feed	Y	3	N	0	Mild Case	14.46	0.1	0.31	-
P128	IAV	Male	8	Cesarean section	Milk feed	Y	1	N	0	Mild Case	6.38	4.2	-	-
P129	IAV	Male	0.583333	Vaginally born	Breast feed + Milk feed	Y	1	N	0	Mild Case	5.31	1.4	0.11	-
P130	IAV	Male	0.141667	Vaginally born	Breast feed + Milk feed	Y	6	Y	6	Mild Case	11.75	NA	0.06	Erythromycin
T001	Health	Female	2.9	Cesarean section	Breast feed	N	-	N	0	-	-	-	-	-
T002	Health	Female	5.2	Vaginally born	Breast feed + Milk feed	N	-	N	0	-	-	-	-	-
T004	Health	Male	7.6	Vaginally born	Breast feed + Milk feed	N	-	N	0	-	-	-	-	-
T005	Health	Male	1.7	Vaginally born	Milk feed	N	-	N	0	-	-	-	-	-
T006	Health	Female	3.9	Vaginally born	Milk feed	N	-	N	0	-	-	-	-	-
T008	Health	Male	1.4	Vaginally born	Milk feed	N	-	N	0	-	-	-	-	-
T009	Health	Female	1.5	Vaginally born	Milk feed	N	-	N	0	-	-	-	-	-
T011	Health	Female	2.9	Cesarean section	Breast feed	N	-	N	0	-	-	-	-	-
T012	Health	Male	2.9	Cesarean section	Breast feed + Milk feed	N	-	N	0	-	-	-	-	-
T013	Health	Female	4.5	Vaginally born	Milk feed	N	-	N	0	-	-	-	-	-
T015	Health	Male	1.5	Vaginally born	Breast feed + Milk feed	N	-	N	0	-	-	-	-	-
T017	Health	Female	5.1	Vaginally born	Breast feed + Milk feed	N	-	N	0	-	-	-	-	-
T018	Health	Male	3.5	Vaginally born	Milk feed	N	-	N	0	-	-	-	-	-
T019	Health	Male	1.5	Cesarean section	Breast feed	N	-	N	0	-	-	-	-	-
T020	Health	Female	8.9	Cesarean section	Breast feed	N	-	N	0	-	-	-	-	-
T021	Health	Male	1.3	Vaginally born	Breast feed	N	-	N	0	-	-	-	-	-
T022	Health	Male	2.7	Vaginally born	Breast feed	N	-	N	0	-	-	-	-	-
T024	Health	Male	1.8	Cesarean section	Breast feed	N	-	N	0	-	-	-	-	-
T025	Health	Female	3.4	Vaginally born	Milk feed	N	-	N	0	-	-	-	-	-
T028	Health	Female	0.4	Cesarean section	Milk feed	N	-	N	0	-	-	-	-	-
T029	Health	Male	1.6	Cesarean section	Breast feed	N	-	N	0	-	-	-	-	-
T030	Health	Female	2.9	Cesarean section	Breast feed + Milk feed	N	-	N	0	-	-	-	-	-
T031	Health	Male	2.5	Cesarean section	Breast feed + Milk feed	N	-	N	0	-	-	-	-	-
T033	Health	Male	4.9	Vaginally born	Breast feed	N	-	N	0	-	-	-	-	-
T035	Health	Female	3.2	Vaginally born	Breast feed	N	-	N	0	-	-	-	-	-
T038	Health	Male	9	Vaginally born	Milk feed	N	-	N	0	-	-	-	-	-
T041	Health	Female	7.3	Vaginally born	Milk feed	N	-	N	0	-	-	-	-	-
T042	Health	Female	7.8	Vaginally born	Breast feed	N	-	N	0	-	-	-	-	-
T044	Health	Female	6.8	Cesarean section	Breast feed	N	-	N	0	-	-	-	-	-
T045	Health	Female	2.8	Cesarean section	Breast feed + Milk feed	N	-	N	0	-	-	-	-	-
T048	Health	Female	1	Vaginally born	Breast feed	N	-	N	0	-	-	-	-	-
T049	Health	Male	0.5	Vaginally born	Breast feed + Milk feed	N	-	N	0	-	-	-	-	-
T050	Health	Female	1.2	Vaginally born	Breast feed + Milk feed	N	-	N	0	-	-	-	-	-
T051	Health	Female	4.3	Cesarean section	Breast feed	N	-	N	0	-	-	-	-	-
T052	Health	Male	9.9	Cesarean section	Breast feed	N	-	N	0	-	-	-	-	-
T054	Health	Female	6.8	Cesarean section	Breast feed + Milk feed	N	-	N	0	-	-	-	-	-
T057	Health	Male	0.6	Vaginally born	Breast feed + Milk feed	N	-	N	0	-	-	-	-	-
T059	Health	Male	1.7	Vaginally born	Breast feed + Milk feed	N	-	N	0	-	-	-	-	-
T060	Health	Male	3.9	Vaginally born	Breast feed	N	-	N	0	-	-	-	-	-
T061	Health	Female	1.1	Cesarean section	Breast feed + Milk feed	N	-	N	0	-	-	-	-	-
W002	Health	Female	3.9	Vaginally born	Breast feed	N	-	N	0	-	-	-	-	-
W017	Health	Female	4.4	Cesarean section	Breast feed + Milk feed	N	-	N	0	-	-	-	-	-
W019	Health	Male	5.6	Vaginally born	Breast feed + Milk feed	N	-	N	0	-	-	-	-	-
W022	Health	Male	3.8	Vaginally born	Breast feed + Milk feed	N	-	N	0	-	-	-	-	-
W023	Health	Female	6.1	Vaginally born	Breast feed + Milk feed	N	-	N	0	-	-	-	-	-
W026	Health	Male	0.5	Vaginally born	Breast feed + Milk feed	N	-	N	0	-	-	-	-	-
W029	Health	Male	7.3	Vaginally born	Breast feed + Milk feed	N	-	N	0	-	-	-	-	-
W040	Health	Female	8.8	Vaginally born	Breast feed + Milk feed	N	-	N	0	-	-	-	-	-
W044	Health	Female	1	Vaginally born	Breast feed	N	-	N	0	-	-	-	-	-
W050	Health	Male	0.1	Vaginally born	Breast feed + Milk feed	N	-	N	0	-	-	-	-	-
W055	Health	Female	0.3	Vaginally born	Breast feed + Milk feed	N	-	N	0	-	-	-	-	-
W057	Health	Female	0.4	Vaginally born	Breast feed + Milk feed	N	-	N	0	-	-	-	-	-
W060	Health	Female	0.3	Vaginally born	Breast feed + Milk feed	N	-	N	0	-	-	-	-	-
W061	Health	Female	0.4	Vaginally born	Breast feed + Milk feed	N	-	N	0	-	-	-	-	-
W065	Health	Female	2.6	Vaginally born	Breast feed + Milk feed	N	-	N	0	-	-	-	-	-
W067	Health	Male	0.6	Cesarean section	Breast feed + Milk feed	N	-	N	0	-	-	-	-	-
W071	Health	Female	2.8	Cesarean section	Breast feed + Milk feed	N	-	N	0	-	-	-	-	-
W072	Health	Female	2.4	Vaginally born	Breast feed + Milk feed	N	-	N	0	-	-	-	-	-
W074	Health	Male	1.7	Cesarean section	Breast feed + Milk feed	N	-	N	0	-	-	-	-	-

## Sheet: Table S2
	NP-H		NP-P					OP-H		OP-P
Phylum	MEAN	SD	MEAN	SD	FDR		Phylum	MEAN	SD	MEAN	SD	FDR
Firmicutes	43.1398	30.8159	39.1709	26.2434	0.5939		Firmicutes	46.4991	20.5414	47.2697	18.7939	0.730209
Proteobacteria	32.3141	31.8882	38.3653	26.636	0.057331		Bacteroidetes	20.1531	15.0181	23.83	14.0193	0.133142
Actinobacteria	11.7988	17.1403	11.8567	15.2381	0.022565		Proteobacteria	20.0933	18.3889	12.3507	13.78	0.030471
Bacteroidetes	7.53106	10.9721	3.44636	5.60452	0.073161		Actinobacteria	5.61543	5.24399	8.01555	6.76389	0.001342
Unclassified	0.159135	0.339923	3.18879	3.1356	0		Fusobacteria	7.18754	8.1638	7.2389	7.4698	0.730209
Acidobacteria	0.051357	0.137378	1.13999	1.92756	0		Unclassified	0.014491	0.027171	0.530089	1.42045	0
Cyanobacteria_Chloroplast	0.145987	0.384129	0.6469	2.85135	0.000162		Candidatus_Saccharibacteria	0.333492	0.488037	0.23673	0.497335	0.030471
Fusobacteria	4.01666	10.1471	0.545643	3.93167	0		Cyanobacteria_Chloroplast	0.004822	0.019225	0.233693	1.04935	0
Tenericutes	0.042639	0.234521	0.517537	3.35182	0		Acidobacteria	0.002061	0.010526	0.12926	0.444223	0
Synergistetes	0.002376	0.006891	0.350983	3.12258	8e-06		Verrucomicrobia	0.000967	0.005539	0.065453	0.268336	0
Verrucomicrobia	0.015712	0.037467	0.224163	0.477922	0		Chloroflexi	0	0	0.025514	0.140969	0
Spirochaetes	0.58356	4.2245	0.16094	0.710037	7e-06		Spirochaetes	0.019379	0.066382	0.012951	0.030957	0.000987
Planctomycetes	0.000562	0.00243	0.086694	0.255898	0		Planctomycetes	0	0	0.011144	0.052303	0.00013
Gemmatimonadetes	0.000676	0.002573	0.069937	0.133716	0		Synergistetes	0.001197	0.009198	0.010593	0.065207	8e-06
Nitrospirae	0.005182	0.024239	0.062242	0.129506	0		Nitrospirae	0	0	0.007075	0.02287	0
Chloroflexi	0.014179	0.039671	0.058396	0.164505	0		Ignavibacteriae	0	0	0.005767	0.025337	0.000214
Deinococcus_Thermus	0.049927	0.123499	0.027443	0.056605	0.797038		Deinococcus_Thermus	0.000473	0.00196	0.005488	0.025982	0.000214
Armatimonadetes	0.000325	0.002048	0.020078	0.041774	0		SR1	0.072771	0.180932	0.004916	0.019098	4e-06
Candidatus_Saccharibacteria	0.098143	0.174742	0.015336	0.028878	0.002144		Gemmatimonadetes	0	0	0.004687	0.017024	1e-05
candidate_division_WPS	0.000126	0.000681	0.011824	0.064463	3e-06		Armatimonadetes	0	0	0.002453	0.011425	0.011439
Chlamydiae	0.005927	0.030575	0.009867	0.02289	0		candidate_division_WPS	6.8e-05	0.000522	0.002186	0.014369	0.198915
Deferribacteres	0	0	0.004584	0.010746	0		Tenericutes	0.001686	0.005119	0.002139	0.005463	0.30562
Ignavibacteriae	0.000895	0.005302	0.004541	0.010982	7e-06		Chlamydiae	0	0	0.002003	0.00898	0.05666
Aquificae	0	0	0.002469	0.010423	0.001615		Parcubacteria	0	0	0.001117	0.006681	0.198915
Thermodesulfobacteria	0	0	0.002281	0.011982	0.00746		Aquificae	0	0	0.000613	0.003443	0.133142
Thermotogae	0.001944	0.012512	0.001939	0.018339	0.647901		Thermodesulfobacteria	0	0	0.000399	0.002282	0.161933
Elusimicrobia	6.3e-05	0.000486	0.001793	0.005715	0.000572		Deferribacteres	0	0	0.000349	0.001232	0.044073
Fibrobacteres	0.000485	0.002843	0.001698	0.005422	0.033138		Chlorobi	0	0	0.000293	0.002009	0.161933
Chlorobi	0	0	0.001399	0.004447	0.001217		Latescibacteria	0	0	0.00014	0.000986	0.266682
Hydrogenedentes	0.000616	0.004728	0.001271	0.0065	0.10911		Fibrobacteres	0	0	6.1e-05	0.000476	0.355003
Latescibacteria	0.000568	0.002871	0.000913	0.004009	0.25929		Lentisphaerae	0.000126	0.000968	0	0	0.194299
BRC1	0	0	0.000633	0.002384	0.018514
Parcubacteria	0	0	0.000159	0.001031	0.260808
Lentisphaerae	0.000535	0.002322	0.000131	0.00071	0.317339
Cloacimonetes	0	0	6.8e-05	0.00075	0.535234
SR1	0.018625	0.042772	3.2e-05	0.000356	0

## Sheet: Table S3
	NP-H		NP-P					OP-H		OP-P
Genus	MEAN	SD	MEAN	SD	FDR		Genus	MEAN	SD	MEAN	SD	FDR
Streptococcus	10.0919	17.9672	16.7856	25.892	0.028329		Streptococcus	31.7683	22.063	27.2974	19.9002	0.233152
Unclassified	4.29852	5.59222	15.4067	14.8164	0		Prevotella	16.0997	15.5233	20.1428	14.1112	0.084671
Corynebacterium	10.5772	17.1393	9.11727	15.2209	0.109719		Neisseria	13.0584	13.8567	6.05228	7.85783	0.017117
Staphylococcus	16.9558	33.0614	8.08006	15.6643	0.017727		Veillonella	8.09009	7.80832	8.20875	5.99788	0.337377
Moraxella	19.8156	29.3915	7.80104	15.5849	0.528884		Haemophilus	6.29429	7.83358	1.59167	2.37758	1.3e-05
Phyllobacterium	0	0	6.93703	12.9303	0		Leptotrichia	4.49387	6.42317	5.24789	6.20736	0.276739
Dolosigranulum	8.66333	12.7087	6.61662	10.9404	0.319935		Rothia	4.33597	5.21879	3.08311	5.65669	0.044877
Haemophilus	3.32926	12.9916	5.14698	15.5325	0.000732		Unclassified	2.72035	3.02363	9.14962	8.74383	0
Acinetobacter	1.03753	1.797	3.06867	4.23248	9e-06		Fusobacterium	2.29	3.35935	1.70113	2.61305	0.596201
Halomonas	0.014908	0.102685	1.78992	3.7458	0		Granulicatella	2.11229	1.6345	0.682913	0.842921	0
Neisseria	1.51128	3.27224	1.57514	5.9944	0.198746		Gemella	2.08172	2.31463	1.63039	1.65675	0.441669
Ralstonia	0.000976	0.003429	1.41853	2.67318	0		Porphyromonas	1.87908	2.57212	1.12687	1.54352	0.444467
Pseudomonas	0.53064	0.88109	1.24753	4.24769	0.012414		Actinomyces	0.790662	0.784608	2.90658	2.91012	0
unclassified_Acidobacteria	0.048647	0.132753	0.987296	1.63314	0		Lactobacillus	0.386277	1.14641	0.971644	2.83469	0
Prevotella	3.4174	5.93081	0.839227	4.05989	0		Eubacterium	0.361343	0.484714	0.873585	1.00916	7e-06
Lachnoclostridium	0.008662	0.018881	0.763541	2.14519	0		Atopobium	0.324553	0.62458	1.13713	1.33149	0
Gemella	0.484794	1.19064	0.517154	1.53856	0.164677		Streptobacillus	0.299636	0.670622	8.6e-05	0.000546	0
Mycoplasma	0.03939	0.23468	0.502674	3.34759	0		Megasphaera	0.236371	0.374418	0.616494	0.972815	0
Fusobacterium	3.46221	10.0914	0.498517	3.91353	9e-06		Oribacterium	0.187686	0.205297	0.082051	0.061791	0.011689
Sphingomonas	0.040574	0.094681	0.465334	0.626039	0		Capnocytophaga	0.186502	0.515148	0.322893	0.998509	0.009139
Bacteroides	1.5938	3.56381	0.421017	1.08109	0.015614		Corynebacterium	0.149199	0.901379	0.198244	0.389211	0
Lactobacillus	0.418808	1.26489	0.346387	0.429706	1.3e-05		Alloprevotella	0.148558	0.518335	0.18433	0.342267	0
Methylobacterium	0.006031	0.015087	0.340478	1.03464	0		Campylobacter	0.131343	0.172662	0.18505	0.292715	0.080462
Aminobacterium	0	0	0.316573	2.88437	5.9e-05		Moraxella	0.130807	0.389791	0.032168	0.122779	0.770678
Clostridium	0.109156	0.562122	0.311087	0.802248	0		Peptostreptococcus	0.13045	0.220967	0.029713	0.05912	0.044877
Aliidiomarina	0	0	0.269638	0.471434	0		Bacteroides	0.127805	0.76156	0.184357	0.452609	0
Gaiella	0.002848	0.009962	0.244637	0.544617	0		Solobacterium	0.110529	0.208749	0.228739	0.299297	0
Bacillus	0.065669	0.168288	0.217025	0.427276	0		Staphylococcus	0.064624	0.345889	0.81074	6.39338	0
Enhydrobacter	0.096393	0.259257	0.192779	0.425111	0		Centipeda	0.062474	0.176347	3.1e-05	0.000347	0
Propionibacterium	0.004924	0.033441	0.183	0.831041	0		Acinetobacter	0.056952	0.406197	0.448081	2.18794	0
Delftia	0.021454	0.040066	0.173864	0.267115	0.001019		Faecalibacterium	0.047428	0.294124	0.064639	0.195084	6.6e-05
Azonexus	0	0	0.170028	0.951249	0		Bacillus	0.04468	0.251158	0.060318	0.198871	0
Granulicatella	0.686126	1.642	0.164072	0.360205	0.332226		Pseudomonas	0.043911	0.322678	0.122688	0.383687	0
Anaerococcus	0.009849	0.032127	0.15976	0.916166	0		Eikenella	0.04308	0.079137	0.020564	0.048105	0.20227
Veillonella	1.31216	2.7007	0.159429	0.389476	0.000734		Dolosigranulum	0.040276	0.229966	0.00456	0.023138	3.8e-05
Micrococcus	0.012583	0.031333	0.150556	0.39204	0		Parvimonas	0.039135	0.117049	0.013951	0.020499	0.281739
Bifidobacterium	0.02776	0.075677	0.148154	0.512573	0		Fructobacillus	0.032332	0.17673	0	0	0.031212
Massilia	1.59741	12.2427	0.141827	0.535452	0		Catonella	0.031342	0.043015	0.03219	0.036122	0.217826
Actinomyces	0.239403	0.533663	0.141538	0.275668	0.276959		Abiotrophia	0.030337	0.042271	0.526446	1.27513	0
Rubrobacter	6.4e-05	0.000495	0.139529	0.212149	0		Aggregatibacter	0.029379	0.041672	0.02439	0.097139	0.249598
Treponema	0.583236	4.22455	0.133463	0.684717	0.001305		Peptococcus	0.025944	0.054462	0.006048	0.012704	0.13998
Escherichia	0.329973	0.640044	0.129025	0.18493	0.782582		Ruminococcus	0.025489	0.170004	0.034408	0.063095	0
Oceanobacillus	0.001206	0.005746	0.127511	1.14705	1.3e-05		Roseburia	0.023905	0.132084	0.017026	0.037372	0
Achromobacter	0.023734	0.057283	0.123891	0.437479	0.004756		Brucella	0.023608	0.176625	0.000496	0.00207	0.233152
Porphyromonas	0.393572	0.78148	0.119375	0.232929	0.271209		Cronobacter	0.022542	0.169869	0.000172	0.00085	0.158523
Abiotrophia	0.016256	0.051439	0.116327	0.242286	0		Mogibacterium	0.021695	0.035727	0.036292	0.028514	7e-06
Turicibacter	0.010792	0.067346	0.108907	0.217065	0		Treponema	0.019379	0.066382	0.011253	0.027188	0.002446
Vibrio	0.268003	0.848249	0.107941	0.688093	0.530455		Luteibacter	0.01899	0.143259	2.9e-05	0.000321	0.047196
Desulfovibrio	0.006263	0.023145	0.10527	0.215528	0		Dialister	0.018805	0.107772	0.048654	0.11801	0
Alistipes	0.032507	0.074089	0.104605	0.320132	0.000113		Blautia	0.018412	0.096964	0.078633	0.165945	0
Blautia	0.191596	0.471308	0.100438	0.151098	0.332226		Tannerella	0.016088	0.045209	0.028932	0.06087	7e-06
Tannerella	0.029348	0.137978	0.097784	0.596946	0.005375		Rhizobium	0.015008	0.112759	0.017609	0.091919	0.000763
Bradyrhizobium	9.3e-05	0.000711	0.086073	0.168386	0		Escherichia	0.01447	0.075427	0.047428	0.113739	0
Rothia	0.533913	1.42669	0.077462	0.144946	0.001061		Selenomonas	0.014361	0.036083	0.024285	0.037839	0
Arthrobacter	0.007093	0.021065	0.076003	0.095587	0		Filifactor	0.012379	0.052769	0.004141	0.010866	0.854789
Parabacteroides	0.054116	0.105023	0.074168	0.148122	0.198746		Coprococcus	0.010393	0.053636	0.010028	0.02208	1.8e-05
Brevundimonas	0.099643	0.158587	0.072961	0.113411	0.528884		Brevundimonas	0.009682	0.072101	0.011877	0.060951	5.7e-05
Rhizobium	0.196337	0.34866	0.072907	0.212077	0.004948		Megamonas	0.009463	0.067746	0.002886	0.007771	0.069812
Roseburia	0.428219	1.57158	0.07272	0.133273	0.400761		Chryseobacterium	0.00903	0.024429	0.073042	0.184319	0
Akkermansia	0.007994	0.020566	0.071909	0.41493	0		Lactococcus	0.008894	0.052462	0.032298	0.097079	0
Gemmatimonas	0.000676	0.002573	0.069937	0.133716	0		Parabacteroides	0.00886	0.064835	0.045009	0.124718	0
Lactococcus	0.050826	0.11042	0.067476	0.093373	1.7e-05		Kingella	0.00849	0.023454	0.028131	0.054949	0.000172
Solirubrobacter	0.000627	0.00309	0.067459	0.14049	0		Sphingomonas	0.00841	0.058267	0.234143	1.28577	0
Limnohabitans	0.00043	0.00166	0.065813	0.120905	0		Butyrivibrio	0.007133	0.022974	0.029248	0.066247	0
Eubacterium	0.219613	0.755522	0.062982	0.10584	0.865309		Anaerostipes	0.006146	0.029496	0.006904	0.01882	0.000654
Kocuria	0.081686	0.155272	0.061849	0.149358	0.340579		Bifidobacterium	0.006042	0.041139	0.274293	0.624061	0
Ruminococcus	0.278332	0.531149	0.061831	0.070714	0.121794		Alistipes	0.005341	0.033753	0.017002	0.045453	0
Nitrospira	0.005182	0.024239	0.061493	0.129284	0		Clostridium	0.005159	0.027208	0.137209	0.586085	0
Terrisporobacter	0.000206	0.001183	0.056759	0.160849	0		Cardiobacterium	0.004978	0.011142	0.048086	0.087297	0
Ruminiclostridium	0.019198	0.047634	0.056722	0.129712	0		Delftia	0.004916	0.03776	0.016876	0.100392	0
Azospira	6.1e-05	0.000468	0.052717	0.302946	0		Lachnoanaerobaculum	0.004579	0.013453	0.151949	0.168729	0
Comamonas	0.074112	0.195772	0.050945	0.066148	0.049096		Paraprevotella	0.004549	0.032923	0.000471	0.002136	0.627096
Faecalibacterium	0.558167	1.59593	0.049461	0.066705	0.013792		Parasutterella	0.004334	0.031488	0.009104	0.030351	1.8e-05
Erysipelatoclostridium	0.017067	0.052756	0.048082	0.300234	0.000984		Enhydrobacter	0.004302	0.026144	0.003615	0.012586	0.053301
Serratia	0.001685	0.009306	0.045639	0.060793	0		Lachnoclostridium	0.003643	0.018979	0.147411	1.24857	0
Burkholderia	0.001194	0.004958	0.045457	0.175479	0		Dorea	0.003339	0.01816	0.009821	0.023445	0.00036
Dialister	0.018011	0.048952	0.044031	0.168747	0.000142		Ruminiclostridium	0.003151	0.024205	0.024322	0.060998	0
Pedobacter	0.003202	0.014536	0.044004	0.194082	0		Gemmiger	0.002813	0.014597	0.020593	0.065321	0.000361
Lysobacter	0.010089	0.045415	0.042626	0.075555	0		Collinsella	0.002788	0.020328	0.08625	0.201985	0
Pelotomaculum	0	0	0.04098	0.275529	1.3e-05		Erysipelatoclostridium	0.00272	0.019844	0.006016	0.016875	0.00017
Syntrophomonas	0	0	0.040875	0.281751	9e-06		Pelomonas	0.002584	0.019848	0.048015	0.324845	0
Nocardioides	0.00282	0.011863	0.040114	0.073529	0		Tyzzerella	0.002269	0.017428	0.010821	0.023329	0
Elizabethkingia	0.000558	0.002248	0.040113	0.067388	0		Comamonas	0.002125	0.013222	0.025908	0.107524	0
Streptomyces	0.009706	0.039901	0.038916	0.061003	0		Phascolarctobacterium	0.002114	0.012045	0.001086	0.004909	0.519654
Pelomonas	0.011603	0.043422	0.038877	0.115138	9.4e-05		Methylobacterium	0.00208	0.015975	0.066286	0.527664	0
Roseomonas	0.003104	0.010174	0.038037	0.148976	0		unclassified_Acidobacteria	0.002061	0.010526	0.09671	0.316302	0
Paenibacillus	0.006399	0.025887	0.037485	0.071356	0		Wautersiella	0.001981	0.014528	6e-05	0.000474	0.509356
Hyphomicrobium	0.00186	0.008903	0.037295	0.079796	0		Bilophila	0.001954	0.015007	0.001811	0.005146	0.005027
Allobaculum	0	0	0.036774	0.096766	0		Sutterella	0.001828	0.014039	0.003545	0.012122	0.011689
Steroidobacter	0.002965	0.007585	0.036352	0.068912	0		Barnesiella	0.001716	0.011651	0.001553	0.004399	0.044877
Phenylobacterium	0.00013	0.000997	0.035831	0.070294	0		Mycoplasma	0.001627	0.005118	0.001782	0.004742	0.362647
Microvirga	0	0	0.034733	0.065917	0		Butyricimonas	0.001575	0.01162	0.001019	0.003154	0.046826
Leptotrichia	0.492326	1.13484	0.033749	0.074752	0		Ohtaekwangia	0.001444	0.010449	0.007104	0.038201	1.3e-05
Mycobacterium	0.000762	0.003362	0.033153	0.052863	0		Psychrobacter	0.001442	0.00709	0.028693	0.215154	3e-05
Proteiniclasticum	0.000195	0.001108	0.032386	0.214401	9e-06		Desulfovibrio	0.001387	0.01065	0.047342	0.239224	0
Paracoccus	0.04276	0.091878	0.03212	0.050621	0.343369		Vibrio	0.001379	0.005112	0.011102	0.019792	0
Devosia	0.011163	0.056841	0.031962	0.065853	0		Photobacterium	0.001352	0.007404	0.001609	0.00448	0.023459
Peptoniphilus	0.006029	0.02174	0.030216	0.198269	0.001521		Bulleidia	0.001342	0.007243	0.001052	0.002757	0.075146
Nitriliruptor	0	0	0.030149	0.068741	5e-06		Cellvibrio	0.001284	0.009211	0.013563	0.085566	7e-06
Anaerobaculum	0	0	0.030078	0.21376	0		Caulobacter	0.001262	0.00683	0.011644	0.070752	1.8e-05
Pseudonocardia	0.000241	0.001107	0.029824	0.048323	0		Thermovirga	0.001197	0.009198	0	0	0.232556
Duganella	0	0	0.029621	0.117642	0		Epilithonimonas	0.001134	0.008714	0	0	0.232556
Peptostreptococcus	0.075649	0.18517	0.029126	0.178437	0.123078		Achromobacter	0.001123	0.00778	0.001879	0.005018	0.003644
Flavonifractor	0.002878	0.008092	0.027343	0.041477	0		Enterococcus	0.001016	0.003589	0.00567	0.012558	7e-06
Luteimonas	0.052761	0.273927	0.026565	0.046621	2.6e-05		Gordonia	0.000945	0.007262	0.000514	0.003497	0.307094
Capnocytophaga	0.07306	0.200184	0.025723	0.068116	0.705365		Arthrobacter	0.000928	0.005394	0.015437	0.064765	0
Photobacterium	0.121276	0.569888	0.025699	0.044647	0		Anaerovorax	0.000928	0.003544	0.000278	0.00148	0.282195
Lewinella	6.5e-05	0.000499	0.025694	0.122385	0		Geobacillus	0.000924	0.005444	0.000931	0.004055	0.128994
Flavobacterium	0.114841	0.519524	0.025377	0.104429	0.181132		Exiguobacterium	0.000898	0.006312	0.001643	0.007804	0.039057
Parvimonas	0.174222	0.714085	0.025089	0.079306	0.855804		Flavobacterium	0.000886	0.004574	0.066658	0.403213	0.000263
Collinsella	0.027283	0.129738	0.024747	0.069044	0.016088		Hydrogenophilus	0.000882	0.006777	0.000238	0.001221	0.500508
Dechloromonas	0	0	0.024256	0.120306	0		Pseudoalteromonas	0.000837	0.004848	0.003671	0.025346	0.080462
Conexibacter	6.6e-05	0.000507	0.024006	0.043668	0		Thauera	0.000824	0.002799	0.000211	0.001097	0.160416
Candidatus_Solibacter	0	0	0.023706	0.075112	0		Skermanella	0.000819	0.006293	0.006533	0.033862	3.8e-05
Campylobacter	0.299171	1.34439	0.023536	0.075548	0.09486		Simonsiella	0.000799	0.002839	0.000619	0.002873	0.992707
Rhodococcus	0.001826	0.006592	0.02282	0.036475	0		Aerococcus	0.000791	0.003853	0.004825	0.023083	0.001673
Parasutterella	0.04009	0.075392	0.022804	0.04615	0.593453		Kocuria	0.000717	0.004875	0.002967	0.017727	0.00892
Blastococcus	0.000245	0.001116	0.021976	0.034471	0		Olsenella	0.000701	0.004862	0.00327	0.013778	0.001548
Ohtaekwangia	0.011896	0.035595	0.021202	0.044499	0.001534		Leuconostoc	0.000679	0.003658	0.003303	0.015209	0.032781
Deinococcus	0.020868	0.071244	0.021174	0.05291	0.05017		Akkermansia	0.000637	0.004381	0.048259	0.261014	0
Brachybacterium	0.017518	0.063691	0.020972	0.067034	0.000442		Anoxybacillus	0.000628	0.004374	0.000477	0.001998	0.312341
Eikenella	0.036021	0.130434	0.020578	0.100308	0.845942		Devosia	0.000591	0.002857	0.006182	0.032811	0.009622
Oscillibacter	0.007092	0.017577	0.020536	0.037112	0.002475		Steroidobacter	0.000575	0.00372	0.002884	0.009912	0.001533
Cellvibrio	0.013818	0.027594	0.020007	0.07398	0.74637		Turicibacter	0.000559	0.003167	0.035082	0.113339	0
Dorea	0.051773	0.130183	0.019902	0.030198	0.370779		Luteimonas	0.000507	0.002882	0.007879	0.033438	0
Arenimonas	0.000383	0.002192	0.019229	0.070291	0		Kinneretia	0.000504	0.003873	0.023695	0.200909	0.025479
Caulobacter	0.005513	0.013694	0.019193	0.052516	1.7e-05		Carnobacterium	0.000482	0.002603	0.0003	0.001017	0.340546
Actinoallomurus	0	0	0.01898	0.046934	0		Oscillibacter	0.000461	0.002649	0.007833	0.031039	0.00072
Finegoldia	0.002932	0.008373	0.018473	0.062375	2.9e-05		Blastomonas	0.000425	0.001862	0.001286	0.007957	0.148639
Marmoricola	0.001579	0.005874	0.018364	0.028326	0		Coprobacillus	0.000422	0.00324	0.00039	0.002145	0.246992
Microbacterium	0	0	0.018153	0.029541	0		Succinivibrio	0.000394	0.002204	0.014138	0.062746	2.4e-05
Geobacter	6.4e-05	0.000489	0.018056	0.045425	0		Flavonifractor	0.000393	0.002201	0.006018	0.01765	5.7e-05
Helicobacter	0.001057	0.005731	0.017743	0.03084	0		Aeromonas	0.000366	0.001465	0.003975	0.019741	0.221012
Tyzzerella	0.01244	0.052611	0.017279	0.025881	0		Rheinheimera	0.000315	0.00242	0.003047	0.021599	0.205451
Chryseobacterium	0.039573	0.189726	0.017223	0.0258	0.3247		Lewinella	0.000315	0.00242	0.000892	0.002992	0.026192
Brochothrix	0.000434	0.002878	0.016755	0.025105	0		Streptomyces	0.000286	0.001338	0.002606	0.01201	0.028828
Megasphaera	0.040782	0.112539	0.016176	0.036906	0.229584		Brachymonas	0.000282	0.001283	0.018719	0.043902	0
Methylophilus	0.0009	0.004002	0.016102	0.063124	0		Peptoniphilus	0.00028	0.00215	0.000901	0.003011	0.085005
Desulfuromonas	0	0	0.015841	0.090915	0		Paenibacillus	0.000279	0.00132	0.007547	0.045665	0.000172
Pseudoxanthomonas	0.005582	0.017518	0.015527	0.032758	9e-06		Weissella	0.000273	0.001023	0.00144	0.004264	0.044553
Candidatus_Koribacter	0	0	0.01539	0.051325	0		Dietzia	0.000263	0.00155	0.000163	0.001218	0.722917
Filifactor	0.075761	0.388979	0.015098	0.066928	0.133882		Parascardovia	0.000258	0.00156	0	0	0.083615
Aeromonas	0.075074	0.244317	0.015077	0.024409	0.048612		Peredibacter	0.000252	0.001936	0.001233	0.00617	0.082074
Limnobacter	0	0	0.01484	0.048533	0		Advenella	0.000252	0.001936	0.000106	0.000861	0.965815
Atopobium	0.12162	0.562757	0.014828	0.030477	0.77746		Saccharofermentans	0.000228	0.00124	0.004557	0.023603	0.00265
Terrimonas	0.00265	0.014313	0.014769	0.027881	0		Finegoldia	0.00021	0.001612	6e-05	0.000671	0.608698
Skermanella	0.001543	0.007599	0.014761	0.034544	0		Alteromonas	0.000208	0.001594	0.000125	0.000863	0.786313
Kribbella	0.00163	0.01252	0.014534	0.067402	0		Deinococcus	0.000205	0.001132	0.00346	0.023757	0.006323
Dermacoccus	0.004059	0.01173	0.014109	0.042881	0.001048		Truepera	0.000204	0.001566	0.000104	0.000666	0.786313
Hydrogenophaga	0.007928	0.042537	0.0139	0.028838	0		Propionibacterium	0.000189	0.001452	0.008331	0.059666	8.5e-05
Alloprevotella	0.44696	2.97475	0.013604	0.02925	0.032744		Cohnella	0.000189	0.001452	6.4e-05	0.000501	0.965815
Byssovorax	0	0	0.013502	0.072927	0		Brevibacillus	0.000189	0.001452	6.2e-05	0.000483	0.965815
Sphaerochaeta	0	0	0.013175	0.107352	0.003409		Facklamia	0.000189	0.001452	5.9e-05	0.000465	0.965815
Mucilaginibacter	0	0	0.013104	0.074859	0.000113		Globicatella	0.000189	0.001452	3.9e-05	0.000431	0.608698
Agromyces	0.00013	0.000997	0.012932	0.019824	0		Soonwooa	0.000189	0.001452	0	0	0.232556
Sedimentibacter	0	0	0.012917	0.073093	0.00079		Oceanobacillus	0.000184	0.001012	0.0002	0.00102	0.854789
Coxiella	0	0	0.012752	0.057407	9e-06		Tropheryma	0.000178	0.001366	0	0	0.232556
Barnesiella	0.042195	0.16162	0.012741	0.030373	0.338391		Scardovia	0.000171	0.000953	0.001983	0.004527	0.000328
Hymenobacter	0.000737	0.003263	0.01269	0.05467	2.9e-05		Methylophilus	0.000157	0.000849	0.021166	0.13063	0.463424
Rhizomicrobium	0.000698	0.004918	0.012647	0.026636	0		Pantoea	0.00015	0.000817	6.5e-05	0.000506	0.519654
Weissella	0.005421	0.020291	0.012593	0.030925	0.000219		Rhodanobacter	0.000147	0.000794	0.000449	0.002282	0.540445
Altererythrobacter	0	0	0.012516	0.026126	0		Alloscardovia	0.000141	0.00108	0.001151	0.005119	0.051084
Succinivibrio	0.051047	0.169992	0.012499	0.037809	0.047171		Hyphomicrobium	0.000136	0.001044	0.004367	0.017368	0.003236
Sulfuricella	0	0	0.012482	0.055316	0		Acidaminococcus	0.000126	0.000968	0.026048	0.103216	0.00087
Coprococcus	0.04614	0.104456	0.012072	0.015395	0.228067		Sphingobium	0.000126	0.000968	0.001914	0.009703	0.198912
Stenotrophomonas	0.000847	0.004294	0.012013	0.027399	0		Luteolibacter	0.000126	0.000968	0.000754	0.006386	0.395019
Novosphingobium	6.4e-05	0.000489	0.011982	0.029349	0		Victivallis	0.000126	0.000968	0	0	0.232556
Bosea	0.009357	0.02433	0.011934	0.029615	0.30301		Elizabethkingia	9.7e-05	0.000748	0.007136	0.050398	0.233152
Sphingopyxis	0.003554	0.011261	0.011926	0.061328	0.032628		Odoribacter	8.5e-05	0.000653	0.002006	0.005092	0.001209
Lachnoanaerobaculum	0.000374	0.001258	0.011915	0.043001	4.1e-05		Cobetia	8.4e-05	0.000648	0.00067	0.004241	0.166045
Aggregatibacter	0.016001	0.059861	0.011819	0.025795	0.001393		Tetragenococcus	7.9e-05	0.000607	0.000303	0.002157	0.495036
Sutterella	0.024038	0.076054	0.010922	0.02474	0.053514		Jeotgalicoccus	7.3e-05	0.000564	0.000174	0.001267	0.77103
Mogibacterium	0.023461	0.057894	0.010921	0.02617	0.624832		Succiniclasticum	7.1e-05	0.000544	0	0	0.232556
Ilumatobacter	0.006369	0.032105	0.010917	0.028378	9e-06		Azospirillum	7e-05	0.000537	0.009305	0.049116	2.4e-05
Brucella	0.2431	0.461513	0.01074	0.027259	0		Pediococcus	7e-05	0.000537	0.001052	0.00597	0.302533
Aquisphaera	6.1e-05	0.000472	0.010374	0.048802	0		Paenochrobactrum	7e-05	0.000537	0.000573	0.005238	0.77103
Cupriavidus	0.001331	0.007514	0.010336	0.0179	0		Anaerococcus	7e-05	0.000537	0.000325	0.001386	0.240579
Enterococcus	0.006309	0.017663	0.010092	0.021707	0.060209		Varibaculum	7e-05	0.000537	0	0	0.232556
Methyloversatilis	0.0012	0.005955	0.010046	0.023547	0		Tenacibaculum	6.9e-05	0.000531	0.000271	0.000975	0.210965
Sphingobium	0.020667	0.053743	0.010013	0.051847	0.054434		Nocardioides	6.8e-05	0.000522	0.022257	0.104392	0
Anaerostipes	0.058588	0.225306	0.009939	0.014644	0.653671		Sulfuricella	6.8e-05	0.000522	0.014244	0.056708	7e-06
Petrimonas	0.001233	0.007098	0.009873	0.078151	0.032299		Gaiella	6.8e-05	0.000522	0.009058	0.029289	0
Pedomicrobium	0	0	0.009825	0.047804	0		Agromyces	6.8e-05	0.000522	0.008908	0.043406	0
Dokdonella	0.001021	0.005779	0.0098	0.022792	0		Rubellimicrobium	6.8e-05	0.000522	0.006632	0.043215	3.8e-05
Psychrobacter	0.02795	0.093793	0.00974	0.021345	0.947398		Azonexus	6.8e-05	0.000522	0.005028	0.015315	0
Dongia	0.000141	0.00108	0.009642	0.03099	0		Lysobacter	6.8e-05	0.000522	0.004074	0.014363	7e-06
Aquicella	6.5e-05	0.000499	0.009595	0.023258	0		Terrimonas	6.8e-05	0.000522	0.003932	0.020224	0.001624
Spiroplasma	0	0	0.009394	0.031408	0.002539		Solirubrobacter	6.8e-05	0.000522	0.003362	0.013196	0.000287
Tumebacillus	6.5e-05	0.000499	0.009147	0.024878	0		Pedobacter	6.8e-05	0.000522	0.001369	0.006999	0.201282
Selenomonas	0.012174	0.054333	0.009106	0.026543	0.012984		Bosea	6.8e-05	0.000522	0.000601	0.002911	0.203046
Chitinophaga	0.001111	0.007991	0.008797	0.052728	0.004948		Dongia	6.8e-05	0.000522	0.000504	0.004215	0.571101
Rubellimicrobium	0.006489	0.023105	0.008566	0.013768	0.000533		Asticcacaulis	6.8e-05	0.000522	0.000395	0.003062	0.495036
Opitutus	0.000195	0.001497	0.008536	0.022706	0		Prosthecobacter	6.8e-05	0.000522	0.000361	0.001858	0.471262
Geobacillus	0.001065	0.003371	0.008495	0.022237	5.3e-05		Dokdonella	6.8e-05	0.000522	6.3e-05	0.000492	0.965815
Catenibacterium	0.002067	0.013568	0.008307	0.035686	0.000474		Niabella	6.7e-05	0.000515	0	0	0.232556
Solobacterium	0.027227	0.088857	0.008101	0.017103	0.742777		Brochothrix	6.6e-05	0.000506	0.003174	0.027647	0.196561
Edaphobacter	0	0	0.00806	0.033535	0		Meiothermus	6.5e-05	0.000496	0.000336	0.00222	0.564925
Gemmiger	0.058187	0.138992	0.007982	0.016207	0.001393		Brachybacterium	6.3e-05	0.000484	0.000859	0.004725	0.077983
Aeromicrobium	0	0	0.007746	0.01596	0		Ureaplasma	5.9e-05	0.000455	7e-05	0.000554	0.985647
unclassified_Armatimonadetes	0.000325	0.002048	0.007581	0.014923	0		Phyllobacterium	0	0	0.45964	3.18674	3.8e-05
Terriglobus	0	0	0.007564	0.044264	0.001048		Limnohabitans	0	0	0.090484	0.635257	0
Adhaeribacter	6.5e-05	0.000499	0.007504	0.015929	0		Ralstonia	0	0	0.062397	0.402275	0
Tepidimicrobium	0	0	0.007346	0.056632	0.003409		Massilia	0	0	0.054178	0.382396	0
Cloacibacterium	0.018701	0.127372	0.007271	0.025893	0.001716		Desulfocapsa	0	0	0.039348	0.218552	0.091696
Phascolarctobacterium	0.025203	0.05445	0.007267	0.012526	0.132726		Catenibacterium	0	0	0.039143	0.105759	1.8e-05
Megamonas	0.192797	0.651052	0.007224	0.018406	0		Novosphingobium	0	0	0.025537	0.176529	0
Legionella	0.000128	0.000985	0.007219	0.015283	0		Petrimonas	0	0	0.021158	0.182792	3.8e-05
Exiguobacterium	0.006484	0.027356	0.007022	0.017074	0.014476		Rubrobacter	0	0	0.017976	0.085392	0
Butyricicoccus	6.1e-05	0.000472	0.006994	0.015813	0		Solimonas	0	0	0.015972	0.126509	3.8e-05
Cardiobacterium	0.004847	0.014676	0.006983	0.017209	0.009024		Azospira	0	0	0.015055	0.082012	3.8e-05
Rhodanobacter	0	0	0.00684	0.022849	0		Sideroxydans	0	0	0.013932	0.080494	0.117746
Planctomyces	6.5e-05	0.000499	0.006752	0.027583	5e-06		Halomonas	0	0	0.012883	0.058806	0
Geodermatophilus	0	0	0.0064	0.01198	0		Pseudonocardia	0	0	0.012766	0.081484	0
Helcococcus	0.001462	0.011229	0.006339	0.0436	0.028329		Phenylobacterium	0	0	0.012624	0.055556	0
Virgisporangium	0	0	0.006251	0.015443	0		Panacagrimonas	0	0	0.012491	0.089509	7e-06
Micromonospora	0	0	0.006249	0.016379	0		Hydrogenophaga	0	0	0.012258	0.064649	7e-06
Pontibacter	0.000147	0.001126	0.006234	0.017656	0		Dechloromonas	0	0	0.011286	0.083551	0.000147
Brevibacterium	0.010046	0.043415	0.006045	0.020084	0.036933		Blastococcus	0	0	0.010076	0.060791	0
Kinneretia	0.002828	0.006841	0.006017	0.01326	0.004851		Hydrocarboniphaga	0	0	0.0097	0.070439	3.8e-05
Cystobacter	0.000305	0.00234	0.006013	0.012648	0		Rhodococcus	0	0	0.009671	0.05591	7e-06
Peptococcus	0.076506	0.399352	0.005946	0.017253	0.595179		Anaerobaculum	0	0	0.009623	0.065243	7.6e-05
Flavisolibacter	0.000773	0.003889	0.00594	0.010153	0		Geothrix	0	0	0.008984	0.049449	0.152646
Anoxybacillus	0.042392	0.252436	0.005924	0.013203	0.934109		Paracoccus	0	0	0.008917	0.048538	0
Odoribacter	0.002365	0.006648	0.005896	0.021999	0.119644		Acidaminobacter	0	0	0.008559	0.0543	0.00019
Salinicoccus	0.001309	0.005738	0.005851	0.013959	9e-06		Magnetospirillum	0	0	0.008192	0.057084	0.000354
Gemmobacter	6.5e-05	0.000499	0.005774	0.014387	0		Altererythrobacter	0	0	0.008105	0.045914	1.3e-05
Leuconostoc	0.006305	0.029091	0.005602	0.015227	0.001331		Methylosoma	0	0	0.007995	0.044178	0.233152
Cellulosilyticum	0	0	0.005412	0.01294	0		Acetobacterium	0	0	0.007447	0.041653	0.233152
Varibaculum	0	0	0.005346	0.0439	0.004612		Nitrospira	0	0	0.007075	0.02287	0
Oryzihumus	0	0	0.005299	0.026758	4.1e-05		Hymenobacter	0	0	0.006931	0.041957	0.000354
Curvibacter	0.001095	0.005456	0.00517	0.015155	0.001844		Gemmobacter	0	0	0.006885	0.029406	1.8e-05
Pseudoalteromonas	0.070393	0.453722	0.005102	0.010583	0.974136		Sporobacter	0	0	0.006539	0.019289	0.00019
Gordonia	0.001855	0.009574	0.004958	0.01282	0.000773		Microvirga	0	0	0.006338	0.036521	0.000104
Aerococcus	0.004377	0.014365	0.004901	0.010817	0.136361		Bradyrhizobium	0	0	0.006109	0.027277	0.000886
Bilophila	0.007715	0.017281	0.004856	0.013252	0.528884		Sulfuricurvum	0	0	0.006034	0.033356	0.152646
Variovorax	0.000129	0.000989	0.004837	0.023153	0.001082		Ignavibacterium	0	0	0.005767	0.025337	0.000354
Atopostipes	0.013666	0.050649	0.004819	0.009607	0.742502		Micrococcus	0	0	0.005704	0.025208	0
Sphingobacterium	0.011955	0.02372	0.004797	0.010475	0.145556		Parvibaculum	0	0	0.005648	0.043457	0.001581
Rheinheimera	0.031101	0.215674	0.004774	0.01375	0.931326		Serratia	0	0	0.005588	0.022348	5.3e-05
Azospirillum	6.1e-05	0.000472	0.004693	0.013532	0.00023		Micropolyspora	0	0	0.005112	0.029564	0.000669
Mucispirillum	0	0	0.004584	0.010746	0		Sulfuritalea	0	0	0.005006	0.026702	0.035505
Nevskia	0.000437	0.001938	0.004574	0.017087	0.001728		Flectobacillus	0	0	0.004834	0.029244	0.091696
Sphaerobacter	0.001231	0.005707	0.00455	0.021388	0.076326		Gemmatimonas	0	0	0.004687	0.017024	1.8e-05
Ignavibacterium	0.000895	0.005302	0.004541	0.010982	1.3e-05		Stenotrophomonas	0	0	0.004677	0.019906	3.8e-05
Rickettsia	0.000314	0.001718	0.004533	0.019627	0.000532		Desulfuromonas	0	0	0.004605	0.030262	0.000886
Sediminibacterium	0.000991	0.007142	0.004461	0.015152	0.0001		Carnimonas	0	0	0.004453	0.0283	0.00019
Armatimonas	0	0	0.004434	0.013073	5.9e-05		Roseomonas	0	0	0.004443	0.029766	0.000263
Aciditerrimonas	0	0	0.004355	0.013289	9e-06		Sphingorhabdus	0	0	0.003698	0.030767	0.233152
Actinoplanes	6.1e-05	0.000472	0.004326	0.010809	5e-06		Trichococcus	0	0	0.003697	0.014678	1.8e-05
Asticcacaulis	0.000118	0.000637	0.004284	0.025023	0.190483		Mitsuokella	0	0	0.003654	0.023726	0.001581
Balneimonas	0	0	0.00412	0.01272	0		Cupriavidus	0	0	0.003564	0.010968	5.3e-05
Shewanella	0.000996	0.004149	0.003965	0.011015	0.000283		Thermomonas	0	0	0.003276	0.025043	0.027354
Dietzia	0.001708	0.005132	0.003942	0.007671	0.010359		Sediminibacillus	0	0	0.003135	0.022158	0.009139
Tsukamurella	0.000387	0.002514	0.003888	0.008616	1.7e-05		Methylotenera	0	0	0.003133	0.024007	0.027354
Cytophaga	0.001107	0.004483	0.003864	0.0157	0.108733		Enterorhabdus	0	0	0.003087	0.008482	0.000886
Nocardiopsis	0.000129	0.000695	0.003853	0.010421	0.00026		Holdemania	0	0	0.003018	0.008513	0.001581
Pelobacter	0	0	0.003848	0.01248	9e-06		Legionella	0	0	0.00289	0.017807	0.011689
Olsenella	0.008306	0.032911	0.003828	0.011101	0.132726		Marmoricola	0	0	0.002841	0.011497	0.000669
Labrys	0	0	0.003822	0.011304	0.000113		Desulfosporosinus	0	0	0.002828	0.015288	0.091696
Segetibacter	0	0	0.003805	0.007902	5e-06		Duganella	0	0	0.002814	0.013947	0.011689
Pseudobutyrivibrio	0	0	0.003792	0.011439	5.9e-05		Mycobacterium	0	0	0.002547	0.009429	0.002112
Rhodobacter	0	0	0.003762	0.007926	0		Pseudoxanthomonas	0	0	0.002546	0.010754	0.00019
Moryella	0	0	0.003656	0.019249	0.010826		Mucilaginibacter	0	0	0.002481	0.017801	0.056736
Geminicoccus	0.000258	0.001978	0.003635	0.013908	0.000193		Microbacterium	0	0	0.002461	0.010734	0.000886
Enterorhabdus	0.00024	0.00143	0.003624	0.011799	0.000195		Sediminibacterium	0	0	0.002455	0.017859	0.233152
Kingella	0.004396	0.016206	0.003482	0.010089	0.325576		Actinoplanes	0	0	0.002449	0.013552	0.002112
Sideroxydans	0	0	0.003411	0.012705	1.3e-05		Slackia	0	0	0.002427	0.007915	0.00019
Hydrogenophilus	0.011259	0.023308	0.003361	0.006953	0.049254		Sedimentibacter	0	0	0.002372	0.011956	0.044877
Kaistia	6.5e-05	0.000499	0.003353	0.029693	0.15207		Conexibacter	0	0	0.002325	0.008568	0.00019
Catonella	0.016354	0.055676	0.003304	0.009423	0.516044		Dyadobacter	0	0	0.002289	0.014082	0.056736
Panacagrimonas	0.000296	0.002275	0.003288	0.017876	0.075555		Pelobacter	0	0	0.002282	0.012975	0.00691
Gardnerella	0.000701	0.004957	0.003285	0.010838	0.000183		Opitutus	0	0	0.002195	0.010757	0.056736
Actinomycetospora	0.000665	0.004478	0.003248	0.00893	0.000474		Limnobacter	0	0	0.002183	0.011675	0.035505
Granulicella	6.3e-05	0.000486	0.003201	0.011292	0.000965		Rhizomicrobium	0	0	0.002178	0.008674	0.009139
Microlunatus	0	0	0.003176	0.007129	9e-06		Methyloversatilis	0	0	0.00214	0.006864	0.001581
Thermus	0.020062	0.084522	0.003126	0.008429	0.965827		Methylophaga	0	0	0.002139	0.013374	0.015758
Mesorhizobium	0	0	0.00308	0.007923	5.9e-05		Aquisphaera	0	0	0.002127	0.016948	0.152646
Nakamurella	0	0	0.003052	0.009226	5.9e-05		Candidatus_Kuenenia	0	0	0.002114	0.012279	0.233152
Nesterenkonia	0.000711	0.005003	0.003022	0.014725	0.010306		Emticicia	0	0	0.002109	0.015646	0.233152
Fusibacter	0	0	0.003011	0.019454	0.006133		Belnapia	0	0	0.002065	0.015074	0.011689
Singulisphaera	0	0	0.003009	0.011728	0.000113		Micromonospora	0	0	0.002033	0.011243	0.002112
Blastomonas	0.025158	0.098552	0.002997	0.006275	5.3e-05		Burkholderia	0	0	0.001999	0.007538	0.001209
Chthonomonas	0	0	0.002947	0.018922	0.003409		Caenispirillum	0	0	0.001974	0.014532	0.056736
Anaeroarcus	0	0	0.0029	0.014023	0.00079		Helicobacter	0	0	0.001964	0.00835	0.002802
Pseudoramibacter	0	0	0.002884	0.014272	0.014275		Cloacibacterium	0	0	0.00186	0.011397	0.009139
Pediococcus	0	0	0.002871	0.010122	4.1e-05		Geobacter	0	0	0.00184	0.009758	0.056736
Basfia	0	0	0.002867	0.009425	0.00022		Saccharibacillus	0	0	0.001821	0.009202	0.001209
Dyadobacter	0.001253	0.006987	0.002845	0.012378	0.032299		Desulfobacterium	0	0	0.001765	0.009771	0.011689
Anaeromyxobacter	0	0	0.002819	0.015445	0.001048		Pelotomaculum	0	0	0.001735	0.011607	0.056736
Thiobacillus	0	0	0.002771	0.005739	5e-06		Fluviicola	0	0	0.001717	0.014676	0.302533
Actinomadura	0.002	0.015359	0.002762	0.007471	0.001018		Aquicella	0	0	0.001687	0.00666	0.005136
Methylobacillus	0	0	0.002737	0.015843	0.071007		Allobaculum	0	0	0.001684	0.010105	0.009139
Butyrivibrio	0.004088	0.017483	0.002728	0.016171	0.847755		Planctomyces	0	0	0.001675	0.010892	0.056736
Rhodocytophaga	0.003839	0.029487	0.002722	0.007219	0.000152		unclassified_Armatimonadetes	0	0	0.001622	0.007186	0.027354
Sporobacter	0	0	0.002713	0.008545	2.1e-05		Thiobacillus	0	0	0.001606	0.006954	0.002802
Luteibacter	0.18999	0.369466	0.002673	0.014874	0		Actinobaculum	0	0	0.001603	0.006803	0.001581
Jeotgalicoccus	0.001486	0.007217	0.002645	0.007944	0.028008		Thermus	0	0	0.001588	0.007764	0.002802
Syntrophorhabdus	0	0	0.00261	0.01433	0.001393		Bacteriovorax	0	0	0.00158	0.008988	0.233152
Cellulomonas	0.001389	0.003761	0.002598	0.007581	0.187762		Curvibacter	0	0	0.001562	0.007753	0.07325
Streptosporangium	0	0	0.002561	0.005911	2.1e-05		Patulibacter	0	0	0.001555	0.008099	0.011689
Wautersiella	0.051497	0.090169	0.002559	0.007507	0		Polynucleobacter	0	0	0.00155	0.010541	0.117746
Coprobacillus	0.00012	0.00092	0.002526	0.007287	0.001066		Rhodobacter	0	0	0.001545	0.006733	0.005136
Brevibacillus	0.021459	0.145625	0.002523	0.007381	0.941058		Chondromyces	0	0	0.001496	0.00981	0.035505
Couchioplanes	0	0	0.00249	0.005942	5.9e-05		Aliidiomarina	0	0	0.001488	0.01112	0.233152
Hydrogenobacter	0	0	0.002469	0.010423	0.002539		Terrisporobacter	0	0	0.001411	0.004827	0.002802
Spirosoma	0	0	0.002456	0.013037	0.010826		Eggerthella	0	0	0.001406	0.005671	0.011689
Pirellula	0	0	0.002454	0.007225	0.001048		Peptoclostridium	0	0	0.001392	0.005868	0.011689
Gilliamella	0	0	0.002446	0.006777	0.000158		Cystobacter	0	0	0.001383	0.006081	0.07325
Cohnella	0	0	0.002437	0.006825	0.000158		Actinoallomurus	0	0	0.001369	0.007697	0.044877
Tepidanaerobacter	0	0	0.002417	0.013332	0.001393		Johnsonella	0	0	0.001318	0.004444	0.001581
Peredibacter	0.00028	0.001349	0.002385	0.005829	0.001066		Tistrella	0	0	0.001307	0.009454	0.035505
Zavarzinella	0	0	0.002323	0.006827	0.002539		Geodermatophilus	0	0	0.001297	0.00773	0.044877
Parasegetibacter	0.000433	0.003329	0.002301	0.010232	0.016662		Francisella	0	0	0.001296	0.007906	0.056736
Ktedonobacter	0.001379	0.010594	0.002289	0.006164	0.001018		Methylobacter	0	0	0.001287	0.006358	0.091696
Caldimicrobium	0	0	0.002281	0.011982	0.010826		Shewanella	0	0	0.001234	0.004332	0.00691
Nubsella	0.002459	0.004623	0.002264	0.012425	0.000983		Alkanindiges	0	0	0.001233	0.00772	0.027354
Eggerthella	0.001699	0.007299	0.00225	0.004873	0.022229		Desulfomicrobium	0	0	0.001228	0.006914	0.091696
Nitrosomonas	6.5e-05	0.000499	0.0022	0.007188	0.002305		Sphingobacterium	0	0	0.001228	0.006265	0.027354
Ureaplasma	0	0	0.002188	0.010138	0.00815		Butyricicoccus	0	0	0.001181	0.007762	0.117746
Serinicoccus	0.007956	0.054181	0.002116	0.005503	0.134833		Adhaeribacter	0	0	0.00117	0.00515	0.015758
Ensifer	0.003732	0.019505	0.002073	0.004441	0.084551		Defluviicoccus	0	0	0.001105	0.01196	0.397757
Perlucidibaca	0.00322	0.024731	0.00207	0.007887	0.010139		Ktedonobacter	0	0	0.001105	0.006254	0.011689
Schlegelella	0.004769	0.013405	0.002065	0.006215	0.991389		Thiothrix	0	0	0.001098	0.006172	0.233152
Acidaminobacter	0	0	0.002058	0.008072	0.001048		Candidatus_Koribacter	0	0	0.001073	0.005125	0.044877
Rhodovarius	0.000183	0.001034	0.00204	0.008195	0.046624		Rickettsia	0	0	0.001067	0.006859	0.056736
Arcobacter	0.005817	0.013917	0.002028	0.007271	0.521465		Granulicella	0	0	0.001049	0.00681	0.091696
Sulfurovum	0	0	0.001968	0.006188	0.00022		Undibacterium	0	0	0.001047	0.006747	0.152646
Promicromonospora	0	0	0.001932	0.007984	0.00815		Anaerotruncus	0	0	0.001019	0.004332	0.035505
Alcaligenes	0.001168	0.006084	0.001925	0.00535	0.121498		Sporichthya	0	0	0.00101	0.005839	0.027354
Brachymonas	6.1e-05	0.000472	0.001907	0.005645	0.001667		Arcobacter	0	0	0.001002	0.005404	0.117746
Sulfuritalea	0	0	0.001895	0.005711	0.000424		Segetibacter	0	0	0.000982	0.006231	0.07325
Bdellovibrio	0.002444	0.013382	0.001867	0.007927	0.229584		Schlegelella	0	0	0.000973	0.00683	0.044877
Acidaminococcus	6.1e-05	0.000468	0.001864	0.01056	0.119644		Algoriphagus	0	0	0.000968	0.006912	0.195609
Sediminibacillus	0.000293	0.002252	0.001855	0.007082	0.003142		Allisonella	0	0	0.000907	0.006337	0.07325
Marinococcus	6.6e-05	0.000509	0.001823	0.008372	0.014275		Cryptosporangium	0	0	0.000903	0.003844	0.027354
Paraprevotella	0.007911	0.020536	0.001816	0.004724	0.017728		Arcicella	0	0	0.000883	0.009164	0.397757
Haliea	0.002165	0.010264	0.001814	0.006569	0.198071		Flavisolibacter	0	0	0.000883	0.005534	0.07325
Thermicanus	0.000147	0.001126	0.001795	0.011422	0.027651		Phaselicystis	0	0	0.00087	0.006128	0.07325
Marinobacter	0.030621	0.233493	0.001767	0.004106	0.004601		Gilliamella	0	0	0.000866	0.004301	0.044877
Polynucleobacter	0	0	0.001762	0.006096	0.004612		Arenimonas	0	0	0.000844	0.003476	0.035505
Acetobacter	0	0	0.001754	0.004341	0.000424		Cloacibacillus	0	0	0.000836	0.003149	0.044877
Mitsuokella	0.001961	0.010952	0.001739	0.004951	0.015771		Hansschlegelia	0	0	0.000771	0.004809	0.091696
Pelagimonas	0	0	0.00172	0.007017	0.004612		Edaphobacter	0	0	0.000756	0.005212	0.117746
Succiniclasticum	0.020741	0.08167	0.00171	0.00727	0.272374		Thermogemmatispora	0	0	0.000741	0.004722	0.044877
Aurantimonas	0	0	0.001701	0.007013	0.003409		Atopostipes	0	0	0.000725	0.003537	0.091696
Fibrobacter	0.000485	0.002843	0.001698	0.005422	0.043366		Reichenbachiella	0	0	0.000682	0.005998	0.233152
Luteolibacter	0.004363	0.029635	0.00169	0.005723	0.038464		Sunxiuqinia	0	0	0.000662	0.004245	0.195609
Butyricimonas	0.010364	0.029917	0.001687	0.005256	0.002392		Tumebacillus	0	0	0.000659	0.003788	0.091696
Alkanibacter	0	0	0.001668	0.011237	0.032308		Paenalcaligenes	0	0	0.000651	0.005924	0.302533
Modestobacter	0	0	0.001651	0.004537	0.00079		Anaeroglobus	0	0	0.000628	0.002185	0.027354
Oribacterium	0.047497	0.140692	0.001638	0.005915	0.000593		Rhodocytophaga	0	0	0.000628	0.003899	0.195609
Nocardia	0	0	0.001636	0.007754	0.010826		Armatimonas	0	0	0.000622	0.003842	0.117746
Thermogemmatispora	0	0	0.00162	0.007806	0.014275		Hydrogenobacter	0	0	0.000613	0.003443	0.152646
Thermovirga	0.000712	0.002666	0.001599	0.010291	0.698704		Euzebya	0	0	0.00061	0.004574	0.117746
Neptuniibacter	0	0	0.001599	0.008485	0.00815		Perlucidibaca	0	0	0.0006	0.004304	0.152646
Litorilinea	0.000243	0.00111	0.001592	0.005134	0.046102		Sphaerochaeta	0	0	0.000592	0.00498	0.152646
Elusimicrobium	6.3e-05	0.000486	0.001565	0.005633	0.004325		Microlunatus	0	0	0.00059	0.004182	0.195609
Pseudogulbenkiania	0	0	0.001561	0.005094	0.001886		Bdellovibrio	0	0	0.000574	0.003305	0.152646
Acidisoma	0	0	0.001495	0.016057	0.370779		Candidatus_Pelagibacter	0	0	0.000573	0.005381	0.302533
Morganella	6.1e-05	0.000469	0.001472	0.008579	0.017727		Syntrophomonas	0	0	0.000572	0.002629	0.07325
Adlercreutzia	0.000365	0.001557	0.001459	0.007024	0.142603		Aurantimonas	0	0	0.000569	0.004267	0.195609
Thioprofundum	0	0	0.001459	0.00766	0.024686		Desulfobulbus	0	0	0.000546	0.002935	0.195609
Endozoicomonas	0	0	0.001455	0.004197	0.001048		Thermicanus	0	0	0.000528	0.004681	0.397757
Alkaliphilus	0.001416	0.005704	0.001442	0.007436	0.823099		Proteiniphilum	0	0	0.000509	0.002328	0.07325
Acidothermus	0	0	0.001376	0.002955	0.000302		Coprothermobacter	0	0	0.000505	0.003694	0.117746
Meiothermus	0.000178	0.001365	0.00136	0.007969	0.124511		Candidatus_Solibacter	0	0	0.0005	0.001866	0.044877
Uliginosibacterium	0	0	0.001346	0.006665	0.010826		Acidithiobacillus	0	0	0.000494	0.003793	0.302533
Azoarcus	0	0	0.001343	0.008889	0.032308		Aeromicrobium	0	0	0.000493	0.002628	0.117746
Undibacterium	0.00285	0.017621	0.001342	0.005231	0.319761		Ilumatobacter	0	0	0.00049	0.002128	0.056736
Glycomyces	0	0	0.001312	0.012329	0.092778		Promicromonospora	0	0	0.000488	0.00248	0.056736
Filimonas	0	0	0.001288	0.008546	0.271036		Cytophaga	0	0	0.000482	0.003797	0.152646
Iodobacter	0	0	0.001285	0.004596	0.00815		Ensifer	0	0	0.000482	0.003101	0.091696
Ethanoligenens	0	0	0.001283	0.004862	0.006133		Mesorhizobium	0	0	0.000454	0.002752	0.091696
Carnobacterium	0.000575	0.00259	0.001281	0.00378	0.063165		Pedomicrobium	0	0	0.000453	0.002398	0.091696
Candidatus_Hydrogenedens	0.000616	0.004728	0.001271	0.0065	0.126186		Nevskia	0	0	0.000452	0.002875	0.152646
Phaselicystis	0	0	0.001262	0.006544	0.024686		Howardella	0	0	0.000451	0.002046	0.117746
Caedibacter	0	0	0.001252	0.005419	0.018522		Geminicoccus	0	0	0.000429	0.002916	0.233152
Peptoclostridium	0.003083	0.012632	0.001226	0.004116	0.932907		Leptolinea	0	0	0.000429	0.00238	0.233152
Cobetia	0.002239	0.008177	0.001213	0.005307	0.91863		Salinicoccus	0	0	0.000426	0.002079	0.117746
Saccharofermentans	0.006171	0.032273	0.001197	0.004296	0.619265		Variovorax	0	0	0.000425	0.002493	0.117746
Buchnera	0	0	0.001195	0.003553	0.001393		Adlercreutzia	0	0	0.000415	0.001622	0.044877
Alteromonas	0.012706	0.089137	0.00119	0.004108	0.45885		Erysipelothrix	0	0	0.000402	0.004476	0.519654
Negativicoccus	6.5e-05	0.000499	0.001188	0.004407	0.042112		Caldimicrobium	0	0	0.000399	0.002282	0.195609
Methylotenera	0	0	0.001188	0.00337	0.002539		Sphingopyxis	0	0	0.000388	0.001589	0.07325
Thermoactinomyces	0	0	0.001172	0.004182	0.014275		Actinomycetospora	0	0	0.00037	0.001716	0.117746
Sphaerisporangium	0	0	0.001165	0.0035	0.006133		Nannocystis	0	0	0.000359	0.002221	0.233152
Providencia	0	0	0.001141	0.003244	0.002539		Labrys	0	0	0.000355	0.002434	0.233152
Niastella	0.000427	0.002365	0.001134	0.004021	0.131592		Desulfobacula	0	0	0.000351	0.00205	0.233152
Schlesneria	0	0	0.00111	0.010412	0.119644		Mucispirillum	0	0	0.000349	0.001232	0.056736
Sandaracinobacter	0	0	0.001107	0.006396	0.018522		Byssovorax	0	0	0.000343	0.002158	0.195609
Truepera	0.00882	0.033188	0.001101	0.004469	0.318455		Aciditerrimonas	0	0	0.000342	0.002158	0.195609
Emticicia	0	0	0.001085	0.003844	0.00815		Buchnera	0	0	0.000342	0.002593	0.302533
Ancylobacter	0	0	0.001081	0.006089	0.119644		Rhodovarius	0	0	0.000336	0.002007	0.195609
Methylomonas	6.5e-05	0.000499	0.001069	0.006223	0.055493		Brevibacterium	0	0	0.000334	0.00305	0.302533
Nosocomiicoccus	0	0	0.00106	0.006203	0.042112		Gardnerella	0	0	0.000332	0.001838	0.195609
Frischella	0	0	0.001059	0.004257	0.014275		Gordonibacter	0	0	0.000331	0.001512	0.117746
Ruminobacter	0.000259	0.001568	0.001049	0.004572	0.164677		Kribbella	0	0	0.00033	0.001588	0.117746
Methylophaga	6.1e-05	0.000472	0.001018	0.003614	0.042112		Methylomonas	0	0	0.00032	0.00191	0.233152
Rikenella	0	0	0.001018	0.005068	0.024686		Nocardia	0	0	0.0003	0.001595	0.195609
Kineosporia	0	0	0.001005	0.002846	0.003409		Desulfomonile	0	0	0.000293	0.001579	0.195609
Trichococcus	0.001214	0.006448	0.000998	0.003999	0.231483		Erythrobacter	0	0	0.000292	0.001981	0.195609
Nitrosospira	0	0	0.000998	0.007515	0.092778		Haliea	0	0	0.000292	0.00116	0.091696
Acholeplasma	0.00165	0.005994	0.000996	0.005694	0.145556		Sulfurimonas	0	0	0.000288	0.001802	0.233152
Desulfobacula	0	0	0.000996	0.00872	0.119644		Asteroleplasma	0	0	0.000286	0.002785	0.397757
Kytococcus	0.00151	0.008802	0.000994	0.003019	0.207142		Pontibacter	0	0	0.000284	0.001025	0.07325
Pleomorphomonas	0	0	0.000991	0.00692	0.054434		Myroides	0	0	0.000279	0.002454	0.302533
Dermabacter	0	0	0.000977	0.003686	0.00815		Mobiluncus	0	0	0.000272	0.00146	0.195609
Vagococcus	0.00179	0.008147	0.000975	0.003968	0.782582		Propionicimonas	0	0	0.000271	0.003016	0.519654
Balneola	0	0	0.00097	0.003769	0.018522		Cryptobacterium	0	0	0.000264	0.000949	0.07325
Anaerotruncus	0.001538	0.005768	0.000963	0.003715	0.989373		Chlorobaculum	0	0	0.000263	0.001985	0.233152
Turneriella	0.000325	0.002048	0.00096	0.006822	0.528884		Ancylobacter	0	0	0.000259	0.00195	0.233152
Cronobacter	0.229105	0.478157	0.000956	0.005215	0		Ruania	0	0	0.000253	0.001216	0.152646
Erythrobacter	0.006952	0.03453	0.000953	0.002984	0.514384		Pseudogulbenkiania	0	0	0.000235	0.00103	0.117746
Vitreoscilla	0	0	0.000953	0.005077	0.042112		Chryseomicrobium	0	0	0.000231	0.002267	0.397757
Simonsiella	0	0	0.000939	0.004686	0.032308		Syntrophorhabdus	0	0	0.000231	0.001236	0.195609
Pseudolabrys	0	0	0.000932	0.004042	0.054434		Chelatococcus	0	0	0.00023	0.001629	0.233152
Ruania	0.000263	0.002018	0.000931	0.00349	0.061876		Piscinibacter	0	0	0.00023	0.001433	0.233152
Scardovia	0	0	0.000899	0.004576	0.024686		Zavarzinella	0	0	0.000228	0.001625	0.233152
Acidocella	0	0	0.000883	0.003291	0.032308		Couchioplanes	0	0	0.000223	0.001798	0.302533
Chlorobium	0	0	0.000882	0.002858	0.00815		Agaricicola	0	0	0.00022	0.001585	0.233152
Anaerobiospirillum	0	0	0.00088	0.003345	0.024686		Sulfurospirillum	0	0	0.000218	0.001024	0.152646
Pusillimonas	0.002841	0.017987	0.000872	0.004873	0.603441		Oceanimonas	0	0	0.000216	0.00241	0.519654
Actinospica	0	0	0.000868	0.002921	0.018522		Marinobacterium	0	0	0.000213	0.001778	0.302533
Parachlamydia	0.001238	0.009512	0.000861	0.003587	0.062716		Rhodopila	0	0	0.000205	0.001228	0.233152
Rudaea	0	0	0.000854	0.003361	0.010826		Nitriliruptor	0	0	0.000186	0.001783	0.397757
Sporichthya	0	0	0.000851	0.002817	0.00815		Vogesella	0	0	0.000185	0.00096	0.195609
Rhodopila	0	0	0.000849	0.003753	0.018522		Pirellula	0	0	0.000172	0.001045	0.233152
Alishewanella	0	0	0.00084	0.003482	0.024686		Cellulomonas	0	0	0.000168	0.001237	0.302533
Caloramator	0	0	0.00084	0.003295	0.014275		Kineosporia	0	0	0.000164	0.001236	0.302533
Belnapia	0	0	0.000831	0.002563	0.006133		Jahnella	0	0	0.000163	0.001218	0.302533
Piscinibacter	0.001678	0.005725	0.00083	0.00234	0.637892		Desulfotomaculum	0	0	0.000158	0.001758	0.519654
Fluviicola	0	0	0.000826	0.0028	0.014275		Fusibacter	0	0	0.000158	0.00115	0.302533
Pasteurella	0	0	0.000826	0.007437	0.198746		Iodobacter	0	0	0.000157	0.001258	0.397757
Chelatococcus	0	0	0.000825	0.003252	0.014275		Parachlamydia	0	0	0.000157	0.00143	0.397757
Rhodopseudomonas	0	0	0.000825	0.003657	0.018522		Alcanivorax	0	0	0.000156	0.000931	0.233152
Hydrocarboniphaga	0	0	0.000821	0.005566	0.154331		Morganella	0	0	0.000156	0.000765	0.195609
Gemmata	0	0	0.000805	0.00263	0.018522		Murdochiella	0	0	0.000154	0.0009	0.233152
Virgibacillus	0	0	0.000798	0.005717	0.092778		Anaeroarcus	0	0	0.000148	0.000865	0.233152
Geothrix	0	0	0.000796	0.003302	0.014275		Basfia	0	0	0.000148	0.000862	0.233152
Chryseomicrobium	0.002344	0.014419	0.000794	0.002887	0.473168		Gemmata	0	0	0.000137	0.000931	0.302533
Sulfitobacter	0	0	0.000783	0.004121	0.024686		Herminiimonas	0	0	0.000128	0.000883	0.302533
Miniimonas	0	0	0.000776	0.004522	0.054434		Serinicoccus	0	0	0.000126	0.000692	0.233152
Holdemania	0.000309	0.001403	0.000764	0.002248	0.136361		Proteiniclasticum	0	0	0.000124	0.001377	0.519654
Thauera	0.103717	0.579138	0.000762	0.004459	0.0001		Thermoflexus	0	0	0.000122	0.000847	0.302533
Turicella	0	0	0.000758	0.004953	0.092778		Actinomadura	0	0	0.000119	0.000654	0.233152
Blastopirellula	0	0	0.000755	0.004421	0.071007		Balneimonas	0	0	0.000116	0.001293	0.519654
Thermodesulfovibrio	0	0	0.000749	0.005137	0.071007		Blastocatella	0	0	0.000116	0.001293	0.519654
Actinobaculum	0.004774	0.035666	0.00074	0.002886	0.184115		Vagococcus	0	0	0.000113	0.000962	0.397757
Muricauda	0	0	0.00074	0.003245	0.042112		Ferruginibacter	0	0	0.000108	0.000925	0.397757
Ornithinicoccus	0	0	0.000728	0.004306	0.092778		Flavitalea	0	0	0.000103	0.001143	0.519654
Pelagibius	0	0	0.000721	0.002792	0.024686		Neochlamydia	0	0	0.000103	0.001143	0.519654
Algoriphagus	0.000249	0.001143	0.00072	0.003806	0.37792		Vampirovibrio	0	0	0.000103	0.001143	0.519654
Acidiphilium	0	0	0.000709	0.002229	0.018522		Smithella	0	0	0.000101	0.00065	0.302533
Streptobacillus	0.05049	0.126415	0.000699	0.003768	0		Parasegetibacter	0	0	9.8e-05	0.000821	0.397757
Syntrophobacter	0	0	0.000697	0.004411	0.071007		Turneriella	0	0	9.8e-05	0.000632	0.302533
Proteiniborus	0	0	0.000696	0.003756	0.071007		Chitinophaga	0	0	9.5e-05	0.001055	0.519654
Magnetospirillum	0	0	0.000679	0.004178	0.092778		Ruminobacter	0	0	9.5e-05	0.001055	0.519654
Rhodomicrobium	0	0	0.000676	0.003717	0.042112		Deefgea	0	0	9.4e-05	0.000782	0.397757
Propionicimonas	0	0	0.000673	0.007373	0.528884		Caedibacter	0	0	9.3e-05	0.000597	0.302533
Prosthecobacter	0.000138	0.000746	0.000671	0.002921	0.251304		Longilinea	0	0	9.3e-05	0.000769	0.397757
Alkanindiges	0.001241	0.005085	0.00067	0.002198	0.528884		Solibacillus	0	0	9.3e-05	0.001033	0.519654
Dysgonomonas	0	0	0.000665	0.002726	0.032308		Sulfurovum	0	0	9.3e-05	0.001035	0.519654
Hansschlegelia	0	0	0.000652	0.003199	0.071007		Dysgonomonas	0	0	8.9e-05	0.000725	0.397757
Marinobacterium	0	0	0.00065	0.003619	0.032308		Niastella	0	0	8.9e-05	0.000571	0.302533
Erysipelothrix	0.000115	0.000887	0.000647	0.004927	0.575396		Acidothermus	0	0	8.8e-05	0.000562	0.302533
Paenochrobactrum	0	0	0.000621	0.00271	0.032308		Shimia	0	0	8.6e-05	0.000551	0.302533
Desulfitobacterium	0	0	0.000605	0.004072	0.119644		Thermomicrobium	0	0	8.5e-05	0.000949	0.519654
Chitinimonas	0	0	0.000595	0.002649	0.092778		Actinopolyspora	0	0	7.3e-05	0.000577	0.397757
Roseiflexus	0	0	0.000595	0.002565	0.042112		Uliginosibacterium	0	0	7.1e-05	0.000563	0.397757
Soehngenia	0	0	0.000593	0.00161	0.00815		Singulisphaera	0	0	7e-05	0.000551	0.397757
Arenicella	0	0	0.000591	0.00334	0.092778		Millisia	0	0	6.7e-05	0.000748	0.519654
Acetobacterium	0	0	0.00059	0.003252	0.071007		Insolitispirillum	0	0	6.5e-05	0.000508	0.397757
Alicyclobacillus	0	0	0.00059	0.00278	0.054434		Pelagibacterium	0	0	6.5e-05	0.000513	0.397757
Neochlamydia	0	0	0.000561	0.002302	0.042112		Aminobacterium	0	0	6.3e-05	0.000703	0.519654
Euzebya	0	0	0.000559	0.00295	0.119644		Larkinella	0	0	6.3e-05	0.000497	0.397757
Inquilinus	0	0	0.000522	0.003051	0.054434		Simkania	0	0	6.3e-05	0.000703	0.519654
Desulfomonile	0	0	0.000517	0.002891	0.154331		Sphaerobacter	0	0	6.3e-05	0.0007	0.519654
Chlorobaculum	0	0	0.000516	0.001961	0.042112		Actinospica	0	0	6.2e-05	0.000689	0.519654
Desemzia	0	0	0.000513	0.00239	0.071007		Cellulosilyticum	0	0	6.2e-05	0.000688	0.519654
Fibrella	0	0	0.000499	0.001896	0.042112		Marinoscillum	0	0	6.2e-05	0.000694	0.519654
Blastocatella	0.00122	0.009371	0.00049	0.00188	0.129879		Pleomorphomonas	0	0	6.2e-05	0.000489	0.397757
Facklamia	0.005866	0.025871	0.000485	0.00216	0.119644		Fibrobacter	0	0	6.1e-05	0.000476	0.397757
Halioglobus	0	0	0.000485	0.002694	0.119644		Modestobacter	0	0	6.1e-05	0.000477	0.397757
Desulfotomaculum	0	0	0.000483	0.002943	0.119644		Desemzia	0	0	6e-05	0.000471	0.397757
Tistlia	0	0	0.00048	0.002693	0.071007		Nakamurella	0	0	6e-05	0.000468	0.397757
Alcanivorax	0.000438	0.003363	0.000479	0.002051	0.205253		Algibacter	0	0	5.9e-05	0.000659	0.519654
Millisia	0	0	0.000475	0.004054	0.198746		Soehngenia	0	0	5.9e-05	0.000464	0.397757
Lutispora	0	0	0.000472	0.00244	0.054434		Sulfitobacter	0	0	5.9e-05	0.000464	0.397757
Desulfocapsa	0	0	0.000471	0.002437	0.054434		Dermacoccus	0	0	5.8e-05	0.000455	0.397757
Bacteriovorax	0.000139	0.000753	0.000463	0.001859	0.400763		Tsukamurella	0	0	5.8e-05	0.000455	0.397757
Solibacillus	0	0	0.000442	0.00228	0.092778		Pseudoramibacter	0	0	4.1e-05	0.000457	0.519654
Larkinella	0	0	0.000441	0.002323	0.119644		Litorilinea	0	0	3.9e-05	0.000431	0.519654
Mobilicoccus	0.001333	0.007645	0.00044	0.002578	0.786905		Nitrosomonas	0	0	3.9e-05	0.000431	0.519654
Gordonibacter	0	0	0.000434	0.001596	0.042112		Nubsella	0	0	3.9e-05	0.000431	0.519654
Candidatus_Pelagibacter	0	0	0.000429	0.001612	0.042112		Tepidanaerobacter	0	0	3.9e-05	0.000431	0.519654
Ferruginibacter	0.000635	0.00351	0.000425	0.002382	0.697292		Alishewanella	0	0	3.4e-05	0.000374	0.519654
Thermoanaerobacterium	0	0	0.000425	0.002104	0.071007		Kaistia	0	0	3.4e-05	0.000374	0.519654
Sporacetigenium	0	0	0.000422	0.001524	0.042112		Methylobacillus	0	0	3.4e-05	0.000374	0.519654
Niabella	0	0	0.00041	0.003138	0.198746		Nonomuraea	0	0	3.4e-05	0.000381	0.519654
Kordiimonas	0	0	0.000405	0.003429	0.271036		Alicyclobacillus	0	0	3.2e-05	0.000354	0.519654
Nonomuraea	0	0	0.000399	0.001498	0.054434		Acetobacter	0	0	3.1e-05	0.000349	0.519654
Rhodopirellula	0	0	0.000397	0.002045	0.119644		Frischella	0	0	3.1e-05	0.000347	0.519654
Cryptosporangium	0	0	0.000396	0.001848	0.071007		Glycomyces	0	0	3.1e-05	0.000344	0.519654
Smithella	0	0	0.000394	0.002047	0.092778		Haliangium	0	0	3.1e-05	0.000343	0.519654
Desulfomicrobium	0	0	0.000393	0.002934	0.198746		Nosocomiicoccus	0	0	3.1e-05	0.000347	0.519654
Spirochaeta	0	0	0.000391	0.002091	0.119644		Salinibacter	0	0	3.1e-05	0.000349	0.519654
Rubritalea	0	0	0.000388	0.002062	0.092778		Sandaracinobacter	0	0	3.1e-05	0.000344	0.519654
Desulfobulbus	0	0	0.000384	0.001544	0.071007		Terriglobus	0	0	3.1e-05	0.000344	0.519654
Insolitispirillum	0	0	0.000384	0.003546	0.370779		Anaeromyxobacter	0	0	3e-05	0.000337	0.519654
Haliscomenobacter	0.00013	0.000997	0.000379	0.002547	0.575396		Arsenicicoccus	0	0	3e-05	0.000337	0.519654
Allochromatium	0	0	0.000378	0.002072	0.154331		Chlorobium	0	0	3e-05	0.000335	0.519654
Catelliglobosispora	0	0	0.000371	0.0018	0.092778		Nesterenkonia	0	0	3e-05	0.000338	0.519654
Litorimonas	0	0	0.00037	0.001568	0.071007		Anaerobiospirillum	0	0	2.9e-05	0.000326	0.519654
Brooklawnia	0	0	0.000365	0.002773	0.271036		Anaerofustis	0	0	2.9e-05	0.000323	0.519654
Longilinea	0.00013	0.000998	0.000363	0.002366	0.447386		Providencia	0	0	2.9e-05	0.000322	0.519654
Anaerofustis	0	0	0.000363	0.001538	0.071007		Thioprofundum	0	0	2.9e-05	0.000321	0.519654
Gluconobacter	0.000856	0.006096	0.00036	0.001413	0.345104		Virgisporangium	0	0	2.9e-05	0.000321	0.519654
Caldanaerovirga	0	0	0.000348	0.001623	0.119644		Alcaligenes	0	0	2.8e-05	0.000315	0.519654
Haliangium	0	0	0.000346	0.001672	0.119644		Kandleria	0	0	2.8e-05	0.000316	0.519654
Sulfurospirillum	0	0	0.000345	0.002756	0.271036		Marinobacter	0	0	2.8e-05	0.000315	0.519654
Advenella	0	0	0.000337	0.001239	0.054434		Streptosporangium	0	0	2.8e-05	0.000315	0.519654
Vogesella	0.002179	0.007746	0.000332	0.001694	0.015771
Coprothermobacter	5.9e-05	0.00045	0.000321	0.001923	0.325576
Runella	0	0	0.000311	0.001707	0.119644
Pectinatus	0.000212	0.001162	0.000306	0.00204	0.847755
Tenacibaculum	0	0	0.000303	0.001495	0.119644
Thermasporomyces	0	0	0.000301	0.00204	0.154331
Olivibacter	0	0	0.000297	0.002642	0.370779
Murdochiella	0	0	0.000293	0.001448	0.119644
Solimonas	0	0	0.000292	0.001272	0.092778
Verrucomicrobium	0	0	0.000292	0.001687	0.198746
Thermobacillus	0	0	0.00029	0.001414	0.119644
Allisonella	0.000134	0.00072	0.000287	0.00185	0.823099
Maricaulis	0	0	0.000282	0.001536	0.154331
Agaricicola	0	0	0.000281	0.001373	0.119644
Catenulispora	0	0	0.000278	0.001763	0.198746
Actinopolyspora	0	0	0.00027	0.001372	0.154331
Haloferula	0	0	0.000267	0.001961	0.198746
Tetragenococcus	0	0	0.000263	0.001595	0.198746
Asteroleplasma	0	0	0.000261	0.001095	0.092778
Friedmanniella	0	0	0.000257	0.001539	0.154331
Anaerorhabdus	0	0	0.000253	0.001624	0.198746
Mobiluncus	0	0	0.000247	0.001142	0.119644
Roseimicrobium	0	0	0.000241	0.002641	0.528884
Anaerovorax	0.001377	0.007801	0.00024	0.001234	0.768791
Smaragdicoccus	0	0	0.000239	0.001326	0.198746
Arsenophonus	0	0	0.000236	0.001653	0.198746
Saccharospirillum	0	0	0.000231	0.001499	0.271036
Gracilibacter	0	0	0.00023	0.001301	0.154331
Kandleria	0	0	0.00023	0.001062	0.119644
Parvibaculum	0	0	0.00023	0.001052	0.119644
Candidatus_Endomicrobium	0	0	0.000228	0.001283	0.154331
Thermoflexus	0	0	0.000228	0.001548	0.271036
Herminiimonas	0.002116	0.010259	0.000226	0.00103	0.383
Micropolyspora	0	0	0.000226	0.001358	0.198746
Shimia	0	0	0.000226	0.001045	0.119644
Desulfobacterium	0	0	0.000225	0.00116	0.154331
Gilvimarinus	0	0	0.000225	0.001356	0.198746
Salinibacter	0	0	0.000224	0.00124	0.198746
Pantoea	0.000894	0.003288	0.000219	0.001449	0.047773
Flectobacillus	0.000375	0.00209	0.000217	0.001425	0.977132
Tissierella	0.003192	0.013986	0.000211	0.001664	0.003445
Anaeroglobus	0	0	0.000211	0.001195	0.198746
Fimbriimonas	0	0	0.000209	0.001411	0.271036
Beijerinckia	0	0	0.000206	0.00105	0.154331
Nitrosococcus	0	0	0.000205	0.001164	0.198746
Sulfuricurvum	0	0	0.000201	0.001028	0.154331
Slackia	0	0	0.000199	0.001018	0.154331
Sharpea	0	0	0.000198	0.001023	0.154331
Sunxiuqinia	0	0	0.000198	0.001527	0.370779
Anaerolinea	0	0	0.000192	0.001763	0.370779
Jahnella	0.000552	0.004237	0.00019	0.00142	0.780229
Histophilus	0	0	0.000172	0.00097	0.198746
Thermotoga	0	0	0.00017	0.000981	0.198746
Dehalobacter	0	0	0.000166	0.000963	0.198746
Francisella	0	0	0.000165	0.000801	0.154331
Arsenicicoccus	0.000921	0.005845	0.000164	0.000958	0.965827
Soonwooa	0.008458	0.022527	0.000158	0.000764	0
Siphonobacter	0	0	0.000158	0.001726	0.528884
Salinimicrobium	0.000828	0.005814	0.000157	0.000757	0.859612
Trueperella	0	0	0.000154	0.001202	0.370779
Pyramidobacter	0.001664	0.00545	0.000143	0.001569	0.006133
Tropheryma	6.4e-05	0.000489	0.000136	0.001173	1
Sphingorhabdus	0	0	0.000136	0.00117	0.370779
Petrobacter	0.001479	0.00613	0.000134	0.000913	0.045731
Marinomonas	0.000398	0.003057	0.000133	0.000901	0.780229
Stella	0	0	0.000133	0.0009	0.271036
Victivallis	0.000535	0.002322	0.000131	0.00071	0.332226
Nannocystis	0.001353	0.005858	0.000121	0.00132	0.00645
Flavihumibacter	0	0	0.000119	0.001023	0.370779
Tessaracoccus	0	0	0.000113	0.000935	0.370779
Candidatus_Kuenenia	0	0	0.000103	0.000645	0.271036
Propionigenium	0.000542	0.003355	0.000102	0.00083	0.518097
Paenalcaligenes	6.2e-05	0.000477	9.9e-05	0.000623	0.758244
Myroides	0.00187	0.005103	9.8e-05	0.000783	0.000415
Oceanimonas	7e-05	0.00054	9.7e-05	0.000607	0.780229
Aquiflexum	0	0	8.8e-05	0.000965	0.528884
Cryptobacterium	0	0	7.3e-05	0.000795	0.528884
Saccharibacillus	0	0	7.1e-05	0.000775	0.528884
Flexithrix	0	0	6.9e-05	0.000758	0.528884
Bryobacter	0	0	6.8e-05	0.000749	0.528884
Candidatus_Cloacamonas	0	0	6.8e-05	0.00075	0.528884
Thermoflavimicrobium	0	0	6.8e-05	0.000749	0.528884
Methylobacter	0	0	6.7e-05	0.00052	0.370779
Arcicella	0	0	6.4e-05	0.000492	0.370779
Desulfosporosinus	0	0	6.3e-05	0.000695	0.528884
Deefgea	0	0	3.7e-05	0.00041	0.528884
Methylosoma	0	0	3.7e-05	0.00041	0.528884
Proteiniphilum	0	0	3.6e-05	0.000391	0.528884
Sulfurimonas	0	0	3.5e-05	0.000379	0.528884
Craurococcus	0.000852	0.006064	3.4e-05	0.00037	0.263028
Cloacibacillus	0	0	3.4e-05	0.000371	0.528884
Howardella	0.000938	0.006293	3.3e-05	0.000365	0.257327
Globicatella	0.009927	0.034117	3.2e-05	0.000354	0
Chondromyces	0	0	3.2e-05	0.000352	0.528884
Bulleidia	0	0	3e-05	0.000328	0.528884
Pelagibacterium	0.001562	0.01004	2.8e-05	0.000309	0.107149
Fructobacillus	0.019941	0.150156	0	0	0.026322
Centipeda	0.007894	0.017618	0	0	0
Parascardovia	0.003975	0.030534	0	0	0.198746
Chlamydia	0.003966	0.029107	0	0	0.071203
Brumimicrobium	0.00278	0.016572	0	0	0.003409
Empedobacter	0.002598	0.019953	0	0	0.198746
Anaeroplasma	0.001599	0.00738	0	0	0.003409
Psychrosphaera	0.00126	0.00968	0	0	0.198746
Parvularcula	0.001146	0.006401	0	0	0.026322
Microvirgula	0.001053	0.008085	0	0	0.198746
Rudanella	0.000891	0.006845	0	0	0.198746
Dethiosulfatibacter	0.00057	0.003277	0	0	0.071203
Salegentibacter	0.000255	0.001958	0	0	0.198746
Defluviicoccus	0.000253	0.001361	0	0	0.071203
Phycisphaera	0.000248	0.001902	0	0	0.198746
Sciscionella	0.000186	0.001429	0	0	0.198746
Moheibacter	0.000177	0.001361	0	0	0.198746
Marinoscillum	7e-05	0.00054	0	0	0.198746
Thermomonas	5.9e-05	0.00045	0	0	0.198746

## Sheet: Table S4
Sample ID	Type	Type	Abiotrophia	Acetobacter	Acetobacterium	Acholeplasma	Achromobacter	Acidaminobacter	Acidaminococcus	Acidiphilium	Acidipila	Acidisoma	Aciditerrimonas	Acidithiobacillus	Acidocella	Acidothermus	Acinetobacter	Actinoallomurus	Actinobaculum	Actinomadura	Actinomyces	Actinomycetospora	Actinophytocola	Actinoplanes	Actinopolyspora	Actinospica	Adhaeribacter	Adlercreutzia	Aequorivita	Aeribacillus	Aerococcus	Aeromicrobium	Aeromonas	Agaricicola	Aggregatibacter	Agromyces	Akkermansia	Alcaligenes	Alcanivorax	Algibacter	Algoriphagus	Alicyclobacillus	Aliidiomarina	Alishewanella	Alistipes	Alkaliphilus	Alkanibacter	Alkanindiges	Allisonella
P115.B	Disease	NP	0.072853	0	0	0	0.004553	0	0.10928	0	0	0	0	0	0	0	0.341499	0	0	0	0.045533	0	0	0	0.004553	0	0	0	0	0	0	0.01366	0.031873	0	0	0	0.086513	0	0	0	0	0	0	0	0.145706	0	0	0	0.004553
P118.B	Disease	NP	0.007622	0	0	0	0	0	0.003811	0	0	0	0	0	0	0	0.205793	0	0	0	0.03811	0	0	0	0	0	0	0	0	0	0	0	0	0	0	0	0.015244	0	0	0	0	0	0	0	0.060976	0	0	0	0
P40.B	Disease	NP	0	0	0	0	0	0	0	0	0	0	0	0	0	0	0.05322	0	0	0	0.007603	0	0	0	0	0	0.003801	0	0	0	0	0	0	0	0.007603	0	0	0	0	0	0	0	0	0	0	0	0	0	0
P75.B	Disease	NP	0.009926	0	0	0	0.004963	0	0	0	0	0	0	0	0	0	1.52854	0	0	0.009926	0.004963	0	0	0	0	0	0	0	0	0	0.004963	0.014888	0.049628	0	0.019851	0	0.009926	0	0	0	0	0	0	0	0.009926	0	0	0	0
P81.B	Disease	NP	0.011291	0	0	0	0	0	0	0	0	0	0	0	0	0	0.105386	0	0	0	0.007528	0	0	0	0	0	0	0	0	0	0	0	0	0	0	0	0	0	0	0	0	0	0	0	0	0	0	0	0
P84.B	Disease	NP	0.007638	0	0	0	0.003819	0	0	0	0	0	0	0	0	0.003819	0.190956	0	0	0	0.007638	0	0	0	0	0	0	0	0	0	0	0	0	0	0.003819	0	0	0	0	0	0	0	0	0	0.007638	0	0	0	0
P100.B	Disease	NP	0.004362	0	0	0	0	0	0	0.004362	0	0	0	0	0	0	0.065436	0.004362	0	0	0.008725	0	0	0	0	0	0	0	0	0	0	0	0	0	0	0	0	0	0	0	0	0	0	0	0	0	0	0	0
P101.B	Disease	NP	0.011498	0	0	0	0	0	0	0	0	0	0	0	0	0	0.348779	0.003833	0	0	0.022996	0	0	0	0	0	0	0	0	0	0	0	0.011498	0	0	0	0.003833	0	0	0	0	0	0	0	0	0	0	0	0
P105.B	Disease	NP	0.037923	0	0	0	0	0	0	0	0	0	0	0	0	0	0.252823	0	0	0	0.210686	0.004214	0	0	0	0	0	0	0	0	0	0.004214	0.004214	0	0	0	0.071633	0	0	0	0	0	0	0.004214	0.058992	0	0	0	0
P109.B	Disease	NP	0.055708	0	0	0	0	0	0	0	0	0	0	0	0	0	0.215405	0	0	0	0.040853	0	0	0	0	0	0	0	0	0	0	0	0.003714	0	0.003714	0.003714	0.011142	0	0	0	0	0	0	0	0.029711	0	0	0	0
P116.B	Disease	NP	0.015794	0	0	0	0.007897	0	0.035537	0	0	0	0	0	0	0	0.153992	0	0	0	0.043434	0	0	0	0	0	0	0	0	0	0	0	0	0	0	0	0.047382	0	0	0	0	0	0	0.003949	0.059228	0	0	0	0.015794
P120.B	Disease	NP	0.029349	0	0	0	0	0	0	0	0	0	0	0	0	0	0.05503	0	0	0	0.003669	0	0	0	0	0	0	0.003669	0	0	0	0	0	0	0	0	0.007337	0	0	0	0	0	0	0	0.007337	0	0	0	0
P124.B	Disease	NP	0.003588	0	0	0	0	0	0	0	0	0	0	0	0	0	0.032288	0	0	0	0.007175	0	0	0	0	0	0.003588	0	0	0	0	0.003588	0	0	0	0	0	0	0	0	0	0	0	0	0	0	0	0	0
P130.B	Disease	NP	0.007003	0	0	0	0	0	0.003502	0	0	0	0	0	0	0	1.00497	0	0	0	0.052525	0	0	0	0	0	0.003502	0	0	0.007003	0	0	0	0	0	0	0.035016	0	0	0	0	0	0	0	0.059528	0	0	0	0
P1.B	Disease	NP	0.02948	0	0	0	0.00737	0	0	0	0	0	0	0	0.003685	0.003685	0.368501	0	0	0	0.01474	0	0	0	0	0	0	0	0	0	0.003685	0	0.003685	0	0.00737	0.003685	0	0	0	0	0	0	0	0	0.003685	0	0.003685	0	0
P25.B	Disease	NP	0.035196	0	0	0	0.007821	0	0	0	0	0	0	0	0	0	0.316765	0	0	0	0.086035	0	0	0	0	0	0	0	0	0	0	0	0.003911	0	0.023464	0	0	0	0	0	0	0.003911	0	0	0.003911	0.003911	0	0	0
P30.B	Disease	NP	0.223816	0	0	0	0.013703	0.004568	0	0	0	0	0	0	0	0	0.927237	0	0	0	0.264925	0	0	0	0	0	0	0	0	0	0.004568	0.004568	0	0	0.073083	0.018271	0.013703	0.013703	0	0	0	0.004568	0	0	0.036541	0	0	0	0
P32.B	Disease	NP	1.83479	0.004132	0	0	0.078516	0.061986	0	0.004132	0	0	0.01653	0	0	0	4.43407	0.028927	0	0	1.47527	0.004132	0	0	0	0.004132	0.045456	0.008265	0	0	0.008265	0.028927	0.008265	0	0.004132	0.012397	0.020662	0.004132	0	0	0	0.004132	0.380181	0	0.239679	0.004132	0	0	0
P33.B	Disease	NP	0.129101	0	0	0	0.003797	0	0	0	0	0	0.003797	0	0.011391	0	0.930286	0	0	0	0.201245	0	0	0	0	0	0.003797	0	0	0	0.007594	0	0.003797	0	0.003797	0.011391	0	0	0	0	0	0	0	0	0.015188	0	0	0	0
P35.B	Disease	NP	0.061755	0.00386	0	0	0.00386	0	0	0	0	0	0	0	0	0	0.868424	0	0	0	0.108071	0	0	0	0	0	0.00386	0	0	0	0.00386	0	0.054035	0	0	0.00386	0.027018	0	0	0	0	0	0	0	0	0	0	0.007719	0
P39.B	Disease	NP	0.415478	0	0	0	0.007042	0	0	0	0	0	0	0	0	0	0.330974	0	0	0	0.742932	0	0	0	0	0	0.003521	0	0	0	0	0	0.003521	0	0.158445	0	0	0	0	0	0	0	0	0	0.014084	0	0	0.003521	0
P3.B	Disease	NP	0.10888	0	0	0	0.036293	0.004033	0	0	0	0	0.008065	0	0	0	1.94774	0.024195	0	0	0.112912	0	0	0	0	0	0.020163	0	0	0	0.008065	0	0.004033	0	0.01613	0.008065	0.048391	0	0	0	0	0	0	0	0.116945	0	0	0	0
P4.B	Disease	NP	0.230837	0	0	0	0.00398	0	0	0	0	0	0.00398	0	0	0	1.46064	0.00796	0	0.00398	0.091539	0.00398	0	0	0.00796	0	0.00398	0.00796	0	0	0.01194	0.01592	0.01194	0	0.107458	0.00796	0.00398	0	0	0	0	0	0	0	0.047759	0	0	0	0
P58.B	Disease	NP	0.031566	0	0	0.003507	0.010522	0	0	0	0	0	0	0	0	0	0.455948	0	0	0	0.021044	0	0	0	0	0	0	0	0	0	0	0	0.010522	0	0	0	0.003507	0	0	0	0	0	0	0	0	0	0	0	0
P66.B	Disease	NP	0	0	0	0	0	0	0	0	0	0	0	0	0	0	0.293759	0	0	0	0.003815	0	0	0	0	0	0	0	0	0	0	0	0	0	0	0	0	0	0	0	0	0	0	0	0.00763	0	0	0	0
P6.B	Disease	NP	0.103613	0	0	0	0.00901	0	0	0	0	0	0	0	0	0	1.1893	0.00901	0.004505	0.004505	0.135147	0	0	0.004505	0	0	0.004505	0	0	0	0	0	0.004505	0	0.135147	0.031534	0.004505	0	0	0	0	0	0	0	0.031534	0	0	0	0
P78.B	Disease	NP	0.055122	0	0	0	0.05906	0	0	0	0	0	0	0	0	0	1.44893	0.003937	0	0	0.04331	0.019687	0	0.003937	0	0	0.007875	0.003937	0	0	0	0	0.04331	0	0	0.007875	0.153555	0	0	0	0	0	0.094496	0	0.133869	0	0	0	0
P79.B	Disease	NP	0.01048	0	0	0	0	0	0	0	0	0	0	0	0	0	0.24104	0	0	0	0.017467	0	0	0	0	0	0	0	0	0	0	0.003493	0.003493	0	0.003493	0	0.003493	0	0	0	0	0	0	0	0.006987	0	0	0	0
P83.B	Disease	NP	0.051973	0	0	0	0.011137	0	0	0	0	0	0	0	0	0	0.47147	0.007425	0	0	0.059398	0	0	0	0	0	0	0	0	0	0	0	0.033411	0	0.003712	0	0	0	0	0	0	0	0	0	0	0	0	0	0
P9.B	Disease	NP	0.071665	0	0	0	0.031851	0	0	0	0.003981	0	0.007963	0	0.023888	0	2.36891	0	0	0	0.067683	0	0	0	0	0	0	0.003981	0	0	0.007963	0	0.011944	0	0.003981	0.007963	0.035832	0	0	0	0	0	0	0	0.015925	0	0	0	0
P7.B	Disease	NP	0.030855	0	0	0	0.010285	0	0	0	0	0	0.003428	0	0	0	0.133704	0.006857	0	0	0.006857	0	0	0	0	0	0	0.003428	0	0	0	0.003428	0	0	0.003428	0.006857	0	0	0	0	0	0	0	0.003428	0.006857	0	0	0	0
P126.B	Disease	NP	0.003688	0	0	0	0	0	0.011065	0	0	0	0.003688	0	0	0	6.29587	0	0	0	0.007377	0	0	0	0	0	0	0	0	0	0	0	0	0	0	0	0.02213	0	0	0	0.003688	0	0	0	0.059012	0	0	0	0.003688
P17.B	Disease	NP	0.152343	0	0	0	0.044588	0	0	0	0	0	0.003716	0	0	0.003716	0.60194	0.007431	0.003716	0.007431	0.085461	0	0	0	0	0	0.022294	0	0	0	0.02601	0	0.003716	0	0.003716	0.003716	0.014863	0	0	0	0	0	0	0	0.02601	0	0.007431	0	0
P21.B	Disease	NP	0.04501	0	0	0	0.008184	0	0	0	0	0	0.004092	0	0	0	1.82495	0.008184	0	0.012275	0.036826	0.004092	0	0	0	0	0.004092	0	0	0	0.004092	0	0	0	0.008184	0.008184	0.04501	0	0	0	0	0	0	0.024551	0.004092	0	0.004092	0	0
P38.B	Disease	NP	0.037682	0	0	0	0.017128	0	0	0	0	0	0	0	0	0	0.407646	0.034256	0	0	0.058235	0	0	0	0	0	0.003426	0	0	0	0.006851	0.003426	0.003426	0	0.003426	0.003426	0.034256	0	0	0	0	0	0	0	0.027405	0	0	0	0
P47.B	Disease	NP	0.043758	0	0	0	0.119341	0	0	0	0	0	0.003978	0	0	0	0.473387	0	0	0	0.115363	0.003978	0	0	0	0	0.011934	0	0	0	0	0.007956	0.007956	0	0	0.003978	0.011934	0	0	0	0	0	0	0	0.051715	0	0	0	0
P65.B	Disease	NP	0.004323	0	0	0	0.004323	0	0	0	0	0	0	0	0	0	1.26664	0	0	0.004323	0.004323	0	0.004323	0	0	0	0	0	0	0	0	0	0.008646	0	0	0	0.008646	0	0	0	0	0	0	0	0	0	0	0	0
P111.B	Disease	NP	0.443927	0	0	0	0	0	0	0	0	0	0	0	0	0	0.090969	0	0	0	1.31359	0	0	0	0	0	0	0	0	0	0	0.003639	0.003639	0	0	0.003639	0.072775	0	0	0	0	0	0	0	0.047304	0	0	0	0
P97.B	Disease	NP	0.076073	0	0	0	0.003623	0	0	0	0	0	0	0	0	0	0.438326	0.007245	0	0	0.025358	0	0.007245	0	0	0	0	0	0	0	0	0.010868	0.010868	0.003623	0.010868	0.02898	0.003623	0	0	0	0	0	0	0	0	0	0	0	0
P102.B	Disease	NP	0.015087	0	0	0	0.003772	0	0	0	0	0	0	0	0	0	0.28288	0	0	0	0.037717	0	0	0.003772	0	0	0.018859	0	0	0.003772	0	0.003772	0	0	0.02263	0.026402	0.003772	0	0	0	0.007543	0	0	0	0.441293	0	0	0	0.003772
P11.B	Disease	NP	0.03386	0	0	0	0.003762	0	0	0	0	0	0.007524	0	0	0	0.718585	0.003762	0.003762	0	0.045147	0	0	0.003762	0	0	0	0	0	0	0	0.003762	0.007524	0	0.007524	0.003762	0.015049	0	0	0	0	0	0	0.003762	0.003762	0	0.007524	0.011287	0
P128.B	Disease	NP	0.027781	0.003969	0	0	0.0635	0	0	0	0	0.003969	0	0	0	0	6.50474	0.007937	0	0	0.075406	0	0	0	0	0	0	0	0	0	0	0	0.003969	0	0.007937	0	0	0	0	0	0	0	0.797714	0	0.003969	0	0	0	0
P22.B	Disease	NP	0.038832	0	0	0	0.010591	0	0	0	0.00353	0	0.00353	0	0	0.00353	14.1314	0.00706	0	0	0.014121	0	0	0.00353	0	0	0.00353	0	0	0	0.00706	0	0	0	0.00353	0.00353	0.035302	0	0	0	0	0	0	0	0.014121	0	0.00353	0.00353	0
P24.B	Disease	NP	0.085773	0	0	0	0	0	0	0	0	0	0.003729	0	0	0	5.48201	0.003729	0.018646	0	0.074585	0	0.003729	0	0	0	0.007459	0	0	0	0	0	0.022376	0	0.007459	0.003729	0.041022	0	0	0	0	0	0	0	0.022376	0	0.003729	0	0
P37.B	Disease	NP	0.023982	0.010278	0	0	0.006852	0.003426	0	0	0	0	0	0	0	0	0.229546	0	0	0	0.147321	0	0	0	0	0	0	0	0	0	0	0.003426	0	0	0	0	0.013704	0	0	0	0	0	0	0	0	0	0	0	0
P42.B	Disease	NP	0.401401	0	0	0	0.003935	0.003935	0	0	0	0	0.047224	0	0	0	1.25536	0	0	0	0.129865	0	0	0	0	0	0	0	0	0	0	0	0.007871	0	0.011806	0.039353	0.003935	0	0	0	0	0	0	0	0.035418	0	0.031482	0	0
P46.B	Disease	NP	0.038487	0	0	0	0	0	0	0	0	0	0.003849	0	0	0	2.39387	0	0	0	0.046184	0	0	0	0	0	0	0	0	0	0	0	0.003849	0	0	0.011546	0.011546	0	0	0	0	0	0	0	0.003849	0	0	0	0
P52.B	Disease	NP	0.026181	0	0	0	0	0	0	0	0	0	0	0	0	0	0.28425	0	0	0	0.01122	0	0	0	0	0	0	0	0	0	0	0.00748	0.026181	0	0	0.01122	0.00748	0	0	0	0	0	0	0	0.00748	0	0	0	0
P53.B	Disease	NP	0	0	0	0	0.007667	0	0	0	0	0	0	0	0	0	0.214675	0	0	0	0.034501	0	0	0	0	0	0	0	0	0	0	0	0	0	0	0	0.015334	0	0	0	0	0	0	0	0.019167	0	0	0	0
P62.B	Disease	NP	0.054589	0	0	0	0	0	0	0	0	0	0	0	0	0	0.298421	0	0	0	0.047311	0	0.003639	0	0	0	0	0	0	0	0	0.003639	0	0	0	0.003639	0	0	0	0	0	0	0	0	0	0	0	0	0
P67.B	Disease	NP	0.064499	0.007588	0	0	0.971279	0.003794	0	0	0	0	0	0	0	0	3.40706	0.011382	0	0	0.276966	0	0	0	0	0	0.022764	0	0	0	0.007588	0.003794	0.026558	0	0.011382	0.003794	0.045529	0	0	0	0	0	0.436317	0	0.512198	0	0	0	0
P86.B	Disease	NP	0.006916	0	0	0	0.003458	0	0	0	0	0	0	0	0	0	0.051871	0.003458	0	0	0.006916	0	0	0	0	0	0	0	0	0	0.003458	0	0.003458	0	0	0	0	0	0	0	0	0	0	0	0	0	0	0	0
P87.B	Disease	NP	0.077223	0	0	0	0.066692	0	0	0	0.00351	0	0.00351	0	0.00702	0	6.50427	0.01053	0	0	0.070203	0	0	0	0	0	0.00351	0	0	0	0	0.00351	0.00702	0	0.00351	0.00351	0.035101	0.00702	0	0	0	0	0.670434	0	0.073713	0.00351	0	0	0
P94.B	Disease	NP	0.038286	0	0	0	0.003829	0	0	0	0	0	0	0	0	0.003829	0.424978	0.042115	0	0.015315	0.065087	0	0	0	0	0	0	0	0	0	0	0.003829	0.015315	0.011486	0.049772	0.003829	0	0	0	0	0	0	0	0	0	0	0	0	0
P121.B	Disease	NP	0.007014	0	0	0	0	0	0	0	0	0	0	0	0	0	0.108722	0	0	0	0	0	0	0	0	0	0	0	0	0	0	0.02455	0	0	0	0	0.010522	0	0	0	0	0	0	0	0	0	0	0	0
P129.B	Disease	NP	0.003958	0	0	0	0.011873	0	0.031661	0	0	0	0	0	0	0	0.071236	0	0	0	0.019788	0	0	0	0	0	0.011873	0	0	0	0	0	0	0	0	0.031661	0.059364	0	0	0	0.007915	0	0	0	0.158303	0	0	0	0.003958
P26.B	Disease	NP	0.003592	0	0	0	0	0	0	0	0	0	0	0	0	0	0.305338	0	0	0	0.017961	0	0	0	0	0	0.003592	0	0	0	0	0	0.021553	0	0	0	0.010777	0	0	0	0	0	0	0	0.003592	0	0	0	0
P29.B	Disease	NP	0.031504	0	0	0	0.003938	0	0	0	0	0	0	0	0	0	2.94952	0	0.003938	0	1.35071	0	0	0	0	0	0	0	0	0	0	0.003938	0.003938	0	0.003938	0.003938	0	0	0	0	0	0	0	0	0.01969	0	0	0	0
P45.B	Disease	NP	0.042955	0	0	0	0.012887	0.004296	0	0	0	0	0.008591	0	0	0	1.60223	0	0	0.017182	0.133162	0.008591	0	0	0	0	0.012887	0	0	0	0.004296	0	0	0	0.021478	0.008591	0.034364	0	0	0	0	0	0	0.025773	0.021478	0	0	0	0
P48.B	Disease	NP	0.055222	0	0	0	0	0	0	0	0	0	0	0	0	0	2.33406	0	0.011044	0	0.095718	0.003681	0	0	0	0	0	0	0	0	0.003681	0	0.018407	0	0.003681	0	0.018407	0	0	0	0	0	0	0	0.02577	0	0	0	0
P55.B	Disease	NP	0.062208	0.017774	0	0.031104	0.048878	0.004443	0	0.01333	0	0	0	0	0.008887	0	3.29704	0.008887	0	0	0.044435	0	0.004443	0	0	0	0.008887	0	0	0	0.022217	0.01333	0.022217	0	0	0.01333	0.079982	0	0.01333	0	0	0	0	0	0.071095	0	0	0	0
P5.B	Disease	NP	0.01169	0	0	0	0.015587	0	0	0	0	0	0.007794	0	0	0	1.36778	0.007794	0	0	0.331229	0	0	0	0	0	0	0	0	0	0	0.003897	0	0	0.007794	0.01169	0.01169	0	0	0	0	0	0	0	0.027278	0	0	0.007794	0
P68.B	Disease	NP	0.029428	0.003678	0	0.003678	0.014714	0	0	0.003678	0	0	0.007357	0	0	0.003678	0.669487	0.007357	0	0.003678	0.069891	0	0.011035	0	0	0	0.055177	0	0	0	0	0	0.014714	0	0.011035	0.029428	0.007357	0	0	0	0	0	0	0	0.051499	0	0	0	0
P69.B	Disease	NP	0.035872	0.003986	0	0.007972	0.007972	0	0	0	0	0	0	0	0	0	0.585914	0.027901	0	0.027901	0.063773	0	0.003986	0	0	0	0.003986	0	0	0	0	0.007972	0.023915	0	0.015943	0.015943	0.007972	0	0	0	0	0	0	0	0.011957	0	0	0	0
P73.B	Disease	NP	0.024202	0.008067	0	0	0.024202	0.004034	0	0.004034	0	0	0.008067	0	0	0.012101	0.855149	0.012101	0	0.004034	0.036303	0	0.024202	0	0	0	0.016135	0	0	0	0	0.044371	0.004034	0	0.008067	0.060506	0.016135	0	0	0	0	0	0	0	0.016135	0	0	0	0
P98.B	Disease	NP	0.045147	0	0	0	0.007524	0	0	0	0.003762	0	0.015049	0	0	0	0.778781	0.018811	0	0.003762	0.015049	0	0.015049	0	0	0	0	0	0	0	0.003762	0.011287	0	0	0.011287	0.022573	0.007524	0	0	0	0	0	0	0	0.007524	0	0	0	0
P103.B	Disease	NP	0.222073	0	0	0	0.003525	0	0	0	0	0	0	0	0	0	31.2489	0	0	0	0.045825	0	0	0	0	0	0	0	0	0.0141	0	0.003525	0	0	0	0	0.03525	0	0	0	0	0	0	0	0	0	0	0	0
P104.B	Disease	NP	0.073103	0	0	0	0.018276	0	0.004569	0	0	0	0.009138	0	0	0	0.854388	0.009138	0	0.004569	0.137068	0.004569	0.009138	0	0.009138	0	0.091378	0.004569	0	0	0	0.137068	0	0	0	0.059396	0.018276	0	0	0	0.036551	0	0	0	0.328962	0	0	0	0
P10.B	Disease	NP	0.025422	0	0	0	0.152533	0	0	0	0	0	0.003632	0	0	0	9.87107	0.003632	0	0	0.043581	0	0	0	0	0.007263	0.003632	0	0	0	0	0.010895	0.007263	0	0.018159	0.010895	0.014527	0	0	0	0.003632	0	1.60886	0	0.065371	0	0	0	0
P110.B	Disease	NP	0.021222	0	0	0	0.004244	0	0	0	0	0	0	0	0	0	0.093375	0.008489	0	0	0.02971	0	0	0	0.004244	0	0	0	0	0	0	0	0.016977	0	0	0	0.008489	0	0	0	0	0	0	0	0.008489	0	0	0	0
P112.B	Disease	NP	0.042897	0.007799	0	0	0.152088	0	0	0.0039	0	0	0	0	0	0.011699	2.5816	0.011699	0	0	0.093593	0	0	0	0	0	0.027298	0	0	0	0	0.011699	0.042897	0	0.0039	0.015599	0.058495	0.015599	0.011699	0	0	0	0.464064	0.0039	0.179386	0	0	0	0
P113.B	Disease	NP	0.011874	0	0	0	0.003958	0	0.003958	0	0	0	0	0	0	0	0.332463	0	0	0	0.019789	0	0	0	0	0	0	0	0	0	0	0	0	0	0	0	0	0	0	0	0	0	0	0	0.003958	0	0	0	0
P117.B	Disease	NP	0.049944	0.003842	0	0	0.238196	0	0	0	0	0	0	0	0	0	5.80122	0.007684	0	0	0.053786	0	0	0	0	0	0	0	0	0	0.007684	0	0.003842	0	0.019209	0.003842	0.015367	0	0	0	0	0	1.21403	0	0.007684	0	0	0	0
P125.B	Disease	NP	0.033826	0	0	0	0.086443	0	0	0	0	0	0	0	0	0	6.0548	0.003758	0	0	0.041343	0	0	0	0	0	0	0	0	0	0.007517	0	0	0	0.003758	0	0	0	0	0	0	0	1.24779	0	0.033826	0	0	0	0
P12.B	Disease	NP	0.018602	0.00372	0.00372	0	3.11023	0	0	0	0	0	0.00372	0	0	0	2.72704	0.007441	0	0	0.409241	0.00372	0	0	0	0	0.022322	0	0	0	0	0	0.029763	0	0.011161	0.014882	0.018602	0.00372	0.00372	0	0	0	0.554336	0	0.081848	0	0	0	0
P13.B	Disease	NP	0.04454	0	0	0	0.125521	0	0.004049	0	0	0	0	0	0	0	5.97239	0.016196	0	0	0.052638	0	0	0	0	0.008098	0	0	0	0	0.004049	0	0	0	0.004049	0	0.024294	0	0	0	0	0	0.992023	0	0.008098	0	0	0	0
P14.B	Disease	NP	0.153784	0	0	0	0.013569	0	0	0	0	0	0.022615	0	0	0	2.72287	0.158307	0	0	0.140214	0.004523	0.004523	0	0.009046	0	0.004523	0	0	0	0.027138	0.027138	0.018092	0	0.022615	0.027138	0.909132	0	0	0	0	0	0	0	0.085938	0	0.013569	0.009046	0
P15.B	Disease	NP	0.743173	0	0	0	0.028861	0	0	0	0	0	0	0	0	0	1.56211	0.003608	0.003608	0	1.79299	0.046899	0	0.007215	0	0	0.003608	0.072153	0	0	0	0	0	0	0.155128	0.036076	0.003608	0	0	0	0.003608	0	0	0	0.003608	0	0	0.007215	0
P18.B	Disease	NP	1.23001	0	0	0	0.022778	0	0	0	0	0	0.082001	0	0	0	2.86092	0.013667	0.004556	0.004556	0.150335	0	0	0.004556	0	0	0.018222	0	0	0	0	0	0.004556	0	0.004556	0.118446	0.022778	0	0	0	0	0	0	0	0.013667	0	0.109334	0.004556	0
P19.B	Disease	NP	0.138203	0	0.003949	0	0.11846	0	0	0	0.007897	0	0	0	0.007897	0	4.8924	0.039487	0	0.011846	0.327739	0.003949	0	0	0	0.007897	0.007897	0	0	0	0.031589	0.007897	0.031589	0	0.011846	0.106614	0	0.003949	0	0	0	0	0.805528	0	0.031589	0	0	0	0
P20.B	Disease	NP	0.026942	0.007698	0.003849	0	1.6165	0	0	0	0	0	0	0	0	0	12.1815	0.007698	0	0	0.050035	0.003849	0.003849	0	0	0.003849	0	0	0	0	0.007698	0	0.019244	0	0	0.003849	0.003849	0	0	0	0	0.003849	2.24386	0	0.042337	0	0	0	0
P23.B	Disease	NP	0.090232	0	0	0	0.281976	0	0	0	0	0	0.011279	0	0	0	1.28581	0	0.00376	0.00376	0.045116	0	0	0.00376	0	0	0.060155	0	0	0	0.00376	0	0.018798	0	0.018798	0.00376	0.052636	0	0	0	0	0	0	0.007519	0.093992	0	0	0	0
P27.B	Disease	NP	0.075799	0.007219	0	0	0.018047	0	0	0	0	0	0	0	0	0	2.38224	0	0	0	0.158816	0	0	0	0	0	0.003609	0	0	0	0.003609	0	0.007219	0	0.014438	0	0.101065	0	0	0	0	0.003609	0	0.003609	0.169644	0	0	0	0
P28.B	Disease	NP	0.485397	0	0	0	0.012237	0	0	0	0	0	0.004079	0	0	0	2.49633	0	0	0	0.375265	0.008158	0	0	0	0	0.024474	0	0	0	0.036711	0.024474	0.036711	0	0.061185	0	0.004079	0	0	0	0	0.004079	0	0	0.130527	0	0	0	0
P2.B	Disease	NP	0.072763	0	0	0	0.172335	0	0.019148	0.007659	0	0	0.00383	0	0	0.00383	8.52865	0.126379	0	0	0.088082	0	0.019148	0	0	0	0.00383	0	0	0	0	0.007659	0.00383	0	0.007659	0	0.00383	0.011489	0	0	0	0	1.00337	0	0.022978	0	0	0	0
P31.B	Disease	NP	0.094959	0.003957	0.019783	0	0.166179	0	0	0	0	0	0	0	0	0.007913	10.0024	0.03561	0	0	0.114742	0.003957	0	0	0	0	0	0	0	0	0	0.007913	0.003957	0	0.003957	0.03561	0.03561	0.007913	0.003957	0	0	0	1.24634	0	0.201788	0.003957	0	0	0
P34.B	Disease	NP	0.059453	0	0	0	0.081748	0.003716	0	0	0	0	0	0	0	0	1.41572	0.014863	0	0	0.055737	0	0	0	0	0	0.007432	0	0	0	0	0.059453	0.048306	0	0	0.003716	0.014863	0.022295	0	0	0	0.014863	0.144917	0	0.182075	0	0	0	0
P36.B	Disease	NP	0.122939	0.004239	0	0	0.152614	0.016957	0	0	0.029675	0	0.004239	0	0.004239	0	3.9086	0.300988	0	0	0.144135	0.021196	0.004239	0	0	0.012718	0.029675	0	0	0	0	0.012718	0.029675	0	0.008479	0.016957	0.105982	0.008479	0	0	0.004239	0	0.538387	0	0.34338	0.008479	0	0	0
P41.B	Disease	NP	0.268739	0	0	0	0.108948	0	0	0	0	0	0	0	0	0	0.660953	0	0	0	0.297792	0.003632	0	0	0	0	0.108948	0	0	0	0.054474	0.003632	0.007263	0	0.02179	0.007263	0.036316	0	0	0	0	0	0	0	0.039948	0	0	0	0
P43.B	Disease	NP	0.046057	0	0	0	0.010235	0	0	0	0	0	0	0	0	0	0.675503	0	0.015352	0.005117	0.097231	0	0	0	0	0	0	0	0	0	0	0	0.010235	0	0.005117	0.015352	0	0	0	0	0	0	0	0	0.015352	0	0	0	0
P44.B	Disease	NP	0.023542	0	0	0	0.018833	0.004708	0	0	0	0	0	0	0	0	0.823956	0	0	0	0.127125	0	0	0	0	0	0	0.009417	0	0	0.004708	0	0.02825	0	0.004708	0.032958	0.160083	0	0	0	0	0.023542	0	0	0.023542	0	0	0	0
P50.B	Disease	NP	0.093008	0.016175	0	0	0.186016	0.008088	0	0.012132	0	0	0	0	0	0.004044	3.55049	0.032351	0	0	0.072789	0	0	0	0	0	0.016175	0	0	0	0	0.008088	0.060658	0	0.008088	0.036395	0.339682	0.008088	0.008088	0	0	0	0.343726	0	0.424603	0.004044	0	0.004044	0
P51.B	Disease	NP	0.363807	0	0	0	0.021612	0	0	0	0	0	0	0	0	0	5.32743	0.025214	0	0	0.072041	0	0	0.014408	0	0	0.003602	0	0	0	0	0.021612	0.064837	0	0	0.025214	0.014408	0	0	0	0	0	0.543909	0	0.075643	0	0	0	0
P56.B	Disease	NP	0.118827	0.003713	0	0	0.23394	0	0	0	0	0	0	0	0	0	7.17044	0.01114	0	0	0.085407	0	0	0	0	0.003713	0.003713	0	0	0	0.014853	0	0.02228	0	0.007427	0	0.048273	0	0	0	0	0	1.04345	0	0.126253	0.003713	0	0	0
P57.B	Disease	NP	0.01447	0	0	0.043409	0.072348	0	0	0	0	0	0	0	0	0	3.09651	0	0	0	0.01447	0	0	0	0	0	0.028939	0.01447	0	0	0	0	0.043409	0	0.01447	0.01447	0.01447	0	0	0	0	0	0	0	0.072348	0	0	0	0
P59.B	Disease	NP	0.069171	0	0	0	0.091015	0	0	0	0.007281	0	0	0	0.014562	0	7.17562	0.007281	0	0	0.043687	0	0	0	0	0	0	0	0	0	0.010922	0.003641	0.007281	0	0.010922	0	0.032765	0.007281	0	0	0	0	1.0849	0	0.05825	0.003641	0	0.003641	0
P61.B	Disease	NP	0.051571	0	0	0	0.073673	0	0	0	0	0	0	0	0	0	9.15018	0.007367	0	0	0.029469	0	0.003684	0.003684	0	0	0	0	0	0	0	0	0	0	0	0.007367	0.011051	0	0.003684	0	0	0	1.07931	0	0.066306	0	0	0	0
P63.B	Disease	NP	0.105928	0.004074	0	0	0.114076	0	0	0.008148	0	0	0.004074	0	0	0	11.265	0.101854	0	0	0.110002	0.004074	0.008148	0.008148	0	0	0	0.004074	0	0	0.016297	0.020371	0.012222	0	0.008148	0.008148	0.012222	0.008148	0	0	0	0	0.93298	0	0.134447	0	0	0	0
P64.B	Disease	NP	0.039571	0.003957	0	0	0.094971	0	0	0	0	0	0.003957	0	0	0	11.2659	0.0277	0	0	0.035614	0	0	0	0	0.003957	0.007914	0	0	0	0.003957	0.007914	0.0277	0	0.003957	0.003957	0.015828	0.003957	0	0	0	0	1.35333	0	0.185984	0	0	0	0
P70.B	Disease	NP	0.062516	0	0	0	0.116696	0.004168	0	0	0.004168	0	0.004168	0	0.004168	0	8.20205	0.008335	0	0	0.058348	0.008335	0	0	0	0.008335	0.004168	0.004168	0	0	0.008335	0.004168	0.016671	0	0	0	0.033342	0.012503	0	0	0	0	0.787697	0.004168	0.095857	0.008335	0	0	0
P71.B	Disease	NP	0.158614	0	0	0	0.126078	0.008134	0	0	0	0	0.024402	0	0	0.004067	4.79909	0.036603	0	0.012201	0.284692	0.065072	0.004067	0.004067	0	0.004067	0.016268	0	0	0	0.008134	0.028469	0.008134	0	0.008134	0.077273	0.032536	0	0	0	0	0	0.528713	0	0.203351	0.061005	0	0	0
P72.B	Disease	NP	0.096581	0.003863	0	0	0.084991	0	0	0	0.007726	0	0	0	0.01159	0	4.3191	0.100444	0	0.01159	0.254974	0.003863	0	0	0	0.003863	0.019316	0	0	0	0.046359	0.007726	0.046359	0	0.007726	0.046359	0.034769	0.007726	0	0	0	0	0.44041	0	0.135213	0	0	0	0
P74.B	Disease	NP	0.034949	0.009986	0	0	0.009986	0.004993	0	0	0	0	0.029957	0	0.004993	0	0.728943	0.099855	0	0.009986	0.209696	0.004993	0.064906	0	0	0	0.004993	0	0	0	0	0.009986	0.024964	0	0.004993	0.009986	0.024964	0	0	0	0	0	0.004993	0	0.074891	0	0	0	0
P77.B	Disease	NP	0.034131	0.026546	0	0	3.24624	0.003792	0	0	0	0	0	0	0	0.003792	15.8064	0.003792	0	0	0.106185	0.015169	0	0	0	0	0.003792	0	0	0	0.007585	0	0.015169	0	0	0.007585	0.034131	0.003792	0.003792	0	0	0	2.10474	0	0.204786	0	0	0	0
P80.B	Disease	NP	0.095303	0.015249	0	0.022873	0.022873	0	0	0.007624	0	0	0	0	0	0	4.83379	0.003812	0	0	0.019061	0	0	0	0	0	0.003812	0	0	0	0.049558	0	0.011436	0	0.011436	0.015249	0.030497	0	0.007624	0	0	0	0	0	0.022873	0	0	0	0
P82.B	Disease	NP	0.073918	0.00389	0	0	0.077809	0.00389	0	0	0.00389	0	0	0	0	0	3.40803	0.023343	0	0	0.050576	0	0	0	0	0	0.011671	0.007781	0	0	0	0.007781	0	0	0	0.007781	4.55571	0	0	0	0	0	0.385154	0	3.32633	0.00389	0	0	0
P85.B	Disease	NP	0.16799	0	0	0	0.110721	0.007636	0	0	0	0	0	0	0	0	3.18036	0.022908	0	0	0.083995	0.011454	0	0	0	0	0.030544	0.003818	0	0	0.007636	0.003818	0.003818	0	0	0.007636	0.041998	0	0	0	0	0	0.320709	0	0.805589	0	0	0	0
P88.B	Disease	NP	0.140241	0	0	0	0.248427	0.004007	0	0.012021	0.012021	0	0	0	0	0	4.59991	0.008014	0	0	0.068117	0.016028	0	0.016028	0	0	0.004007	0	0	0	0.008014	0.012021	0.136234	0.004007	0.024041	0.012021	0.076131	0	0.004007	0	0.004007	0	0.468806	0	0.376648	0	0	0	0
P89.B	Disease	NP	0.096577	0	0.003863	0	0.251101	0	0	0	0	0	0	0	0	0	4.65503	0.007726	0	0.003863	0.084988	0.003863	0.007726	0	0	0	0.007726	0.003863	0	0	0.003863	0	0.173839	0	0.019315	0.023179	0.030905	0.007726	0	0	0	0	0.656726	0	0.309047	0.003863	0	0	0
P8.B	Disease	NP	0.109868	0	0	0	0.012208	0	0	0	0	0	0.040692	0	0	0	1.15565	0.081384	0	0.008138	0.065107	0.004069	0	0.008138	0	0	0.024415	0	0	0	0.008138	0.012208	0.004069	0	0.020346	0.044761	0.040692	0	0	0	0	0	0	0.008138	0.008138	0	0.004069	0	0
P90.B	Disease	NP	0.130415	0	0	0	0.220076	0.016302	0	0.004075	0.008151	0.175246	0	0	0	0	7.46628	0.020377	0	0.012226	0.093736	0.008151	0.036679	0	0	0	0	0	0	0	0	0.004075	0.097811	0	0.016302	0.008151	0.061132	0.012226	0	0	0.004075	0	0.945511	0	0.358642	0.004075	0	0	0
P91.B	Disease	NP	0.04504	0.003753	0.030027	0	0.12386	0	0	0	0	0	0	0	0	0.015013	7.13508	0.018767	0	0	0.071313	0	0	0	0	0	0.003753	0	0	0	0	0	0.003753	0	0.015013	0.02252	0.04504	0.003753	0	0	0	0	1.09597	0	0.063807	0	0	0	0
P92.B	Disease	NP	0.64539	0	0	0	0.051159	0.039353	0	0	0	0	0.094447	0	0	0	1.81811	0.181024	0.003935	0	0.582425	0	0	0	0	0	0.015741	0	0	0	0	0.003935	0.003935	0	0.003935	0.019677	0.007871	0.003935	0	0	0	0	0.220377	0	0.062965	0	0	0.003935	0
P93.B	Disease	NP	0.032338	0	0	0	0.003593	0	0	0	0	0	0.003593	0	0	0.003593	0.524595	0.003593	0	0	0.1042	0	0	0	0	0	0.05749	0	0	0	0.014372	0.010779	0.014372	0.010779	0.007186	0.05749	0.003593	0	0	0	0	0	0	0	0.003593	0	0	0	0
P95.B	Disease	NP	0.077546	0	0.003877	0	0.104688	0	0	0	0	0	0.007755	0	0	0	1.86887	0	0	0.003877	0.085301	0.003877	0.003877	0	0	0.011632	0.003877	0	0	0	0.003877	0.019387	0.034896	0	0.007755	0.007755	0.019387	0.046528	0	0	0.003877	0.007755	0.364468	0	0.178357	0	0	0	0
P96.B	Disease	NP	0.03188	0	0	0	0	0	0	0	0	0	0	0	0	0.00797	0.549932	0.019925	0	0.02391	0.06376	0.011955	0	0	0	0	0	0	0	0	0.003985	0.043835	0.011955	0.003985	0	0.019925	0.003985	0	0	0	0	0	0	0	0.003985	0	0	0	0
P99.B	Disease	NP	0.08664	0	0	0	0.225264	0.017328	0	0	0.012996	0	0	0	0	0	3.48293	0.3249	0.004332	0	0.103968	0.012996	0	0	0	0.025992	0.030324	0.008664	0	0	0	0.008664	0.030324	0	0.008664	0.02166	0.177612	0	0	0	0.004332	0	0.649801	0.008664	0.069312	0	0	0	0
P100.K	Disease	OP	0.240358	0	0	0	0	0	0.007396	0	0	0	0	0	0	0	0.273638	0	0.007396	0	1.07237	0	0	0	0	0	0.003698	0	0	0	0.018489	0	0.003698	0	0.018489	0	0.018489	0	0	0	0	0	0	0	0	0	0	0	0
P101.K	Disease	OP	0.152456	0	0	0	0	0	0.015246	0	0	0	0	0	0	0	0.167702	0	0	0.003811	17.1933	0	0	0.007623	0	0	0	0	0	0	0	0	0	0	0.015246	0	0.003811	0	0	0	0	0	0	0	0	0	0	0	0
P102.K	Disease	OP	0.063056	0	0	0	0	0	0	0	0	0	0	0	0	0	0.085312	0	0.003709	0	1.25742	0	0	0	0	0	0	0	0	0	0.003709	0	0	0	0	0	0.003709	0	0	0	0	0	0	0	0	0	0	0	0
P103.K	Disease	OP	0.21902	0	0	0	0	0	0	0	0	0	0	0	0	0	7.46206	0	0	0	2.0365	0	0	0.003842	0	0	0	0	0	0	0.007685	0	0	0	0.007685	0	0.007685	0	0	0	0	0	0	0	0	0	0	0	0
P104.K	Disease	OP	0.112871	0	0	0	0	0	0.49819	0	0	0	0	0	0	0	0.108979	0	0	0	2.30802	0	0	0	0	0	0	0	0	0	0.003892	0.007784	0	0	0	0	0.015568	0	0	0	0	0	0	0	0.019461	0	0	0	0
P105.K	Disease	OP	0.140958	0	0	0	0	0	0.045716	0	0	0	0	0	0	0	0.236199	0	0.00381	0	2.68963	0	0	0.007619	0	0	0.00381	0	0	0	0.034287	0	0	0	0	0.00381	0.072384	0	0	0	0	0	0	0	0.011429	0	0	0.007619	0
P109.K	Disease	OP	0.134459	0	0	0	0	0	0.01494	0	0	0	0	0	0	0	0.134459	0	0	0	3.64159	0	0	0	0	0	0	0	0	0	0.011205	0	0	0	0	0	0.295062	0	0	0	0	0	0	0	0.03735	0	0	0	0
P10.K	Disease	OP	3.71649	0	0	0	0	0.152512	0.004013	0	0	0	0	0	0	0	0.048162	0	0.004013	0	2.92984	0	0	0.004013	0	0	0.004013	0	0	0	0.008027	0	0.008027	0	0.024081	0.064216	0	0	0	0	0	0	0	0	0.044148	0	0	0.004013	0
P110.K	Disease	OP	0.102178	0	0	0	0	0	0.004087	0	0	0	0	0	0	0	0.130788	0	0	0	0.572199	0	0	0	0.004087	0	0	0	0	0	0.134876	0	0	0	0	0	0.004087	0.004087	0	0	0.004087	0	0	0	0.004087	0	0	0	0.004087
P111.K	Disease	OP	0.506895	0	0	0	0	0	0.037272	0	0	0	0.003727	0	0	0	0.290719	0	0.003727	0.003727	3.4849	0	0	0	0	0	0	0	0	0	0	0	0	0	0.003727	0	0.167723	0	0	0	0	0	0	0	0.014909	0	0	0	0
P112.K	Disease	OP	0.114891	0	0	0	0	0	0.296494	0	0	0	0	0	0	0	0.118598	0	0	0	0.541101	0	0	0	0	0	0.003706	0	0	0	0	0	0	0	0	0	0.003706	0	0	0	0	0	0	0	0.022237	0	0	0	0
P113.K	Disease	OP	0.105894	0	0	0	0	0	0.018258	0	0	0	0	0	0	0	0.102242	0	0	0	0.697437	0	0	0	0	0	0	0	0	0	0.007303	0	0	0	0	0	0.080333	0	0	0	0	0	0	0	0.003652	0	0	0	0.003652
P115.K	Disease	OP	0.061165	0	0	0	0	0	0	0	0	0	0	0	0	0	0.091748	0	0	0	0.683011	0	0	0	0.005097	0	0	0	0	0	0.010194	0	0	0	0	0	0.270146	0	0	0	0	0	0	0	0.020388	0	0	0	0
P116.K	Disease	OP	0.068907	0	0	0	0.003828	0	0.007656	0	0	0	0	0	0	0	0.099533	0	0	0	0.597198	0	0	0	0	0	0	0	0	0	0.007656	0	0	0	0	0	0.003828	0	0	0	0	0	0	0	0.003828	0	0	0	0
P117.K	Disease	OP	0.15865	0	0	0	0	0	0.003606	0	0	0	0	0	0	0	0.151439	0	0	0	2.44465	0	0	0	0	0	0.003606	0	0	0	0.003606	0	0.003606	0	0.007211	0	0.13341	0	0	0	0	0	0	0	0.014423	0	0	0	0
P118.K	Disease	OP	0.11438	0	0	0	0	0.003944	0.007888	0	0	0	0	0	0	0	0.141989	0	0	0	0.635008	0	0	0.003944	0	0	0.003944	0	0	0	0.003944	0	0	0	0	0	0.003944	0	0	0	0	0	0	0	0.011832	0	0	0	0
P119.K	Disease	OP	0.07485	0	0	0	0	0	0	0	0	0	0	0	0	0	0.138185	0	0	0	0.593045	0	0	0	0	0	0	0	0	0	0	0	0	0	0	0.005758	0.097881	0	0	0	0	0	0	0	0.017273	0	0	0	0
P11.K	Disease	OP	0.420351	0	0	0	0	0	0	0	0	0	0	0	0	0	0.014495	0	0	0	3.92086	0	0	0.010871	0	0	0	0	0	0	0	0	0	0	0.014495	0	0	0	0	0	0	0	0	0	0.014495	0	0	0	0.003624
P120.K	Disease	OP	0.440908	0	0	0	0	0	0.0932	0	0	0	0	0	0	0	0.118292	0	0	0	1.15425	0	0	0	0	0	0	0	0	0	0.003585	0	0	0	0	0	0.003585	0	0	0	0	0	0	0	0.010754	0	0	0	0
P121.K	Disease	OP	0.049654	0	0	0	0.00382	0	0.00382	0	0	0	0	0	0	0	0.095489	0	0	0	1.68825	0	0	0	0	0	0	0	0	0	0	0	0	0	0.038196	0	0.007639	0	0	0	0	0	0	0	0	0	0	0	0
P122.K	Disease	OP	0.074616	0	0	0	0	0	0.003553	0	0	0	0	0	0	0	0.156339	0	0.017766	0	2.39127	0	0	0	0	0	0	0	0	0	0	0	0	0	0.003553	0	0	0	0	0	0	0	0	0	0	0	0	0	0
P123.K	Disease	OP	0.052832	0	0	0	0	0	0.011321	0	0	0	0	0	0	0	0.109438	0	0	0	10.9702	0	0	0	0	0	0	0	0	0	0.003774	0	0	0	0	0	0.003774	0	0	0	0	0	0	0	0	0	0	0	0
P124.K	Disease	OP	0.220691	0	0	0	0	0.003872	0.13164	0	0	0	0	0	0	0	0.007744	0	0	0	0.491714	0	0	0	0	0	0	0	0	0	0	0	0	0	0	0	0.069692	0	0	0	0.003872	0	0	0	0.015487	0	0	0	0
P125.K	Disease	OP	1.17233	0	0	0	0	0	0.176049	0	0.004001	0	0	0	0	0	0.004001	0	0	0	2.92082	0	0	0	0	0	0.004001	0	0	0	0	0	0	0	0.008002	0	0.104029	0	0	0	0	0	0	0	0.024007	0	0	0	0
P126.K	Disease	OP	0.104639	0	0	0	0	0	0.229209	0	0	0	0	0	0	0	0.029897	0	0	0	0.234192	0	0	0	0	0	0	0	0	0	0	0	0	0	0.014948	0	0.169416	0	0	0	0	0	0	0	0.014948	0	0	0	0.009966
P127.K	Disease	OP	0.290886	0	0	0	0.003591	0	0.240609	0	0	0	0	0	0	0	0.014365	0	0	0	1.40415	0	0	0	0	0	0.003591	0	0	0	0	0	0	0	0.039503	0	0.168785	0	0	0	0	0	0	0	0.010774	0	0	0	0
P128.K	Disease	OP	0.088734	0	0	0	0	0.003697	0.166377	0	0	0	0	0	0	0	0.011092	0	0	0	5.66791	0	0	0	0	0	0	0	0	0	0	0	0	0	0.070248	0	0.088734	0	0.003697	0	0	0	0	0	0.022184	0	0	0	0
P129.K	Disease	OP	0.030575	0	0	0	0	0	0.164342	0	0	0	0	0	0	0	0.011466	0	0	0	1.68928	0	0	0	0	0	0	0	0	0	0	0	0	0	0	0	0.133766	0	0	0	0	0	0	0	0.030575	0	0	0	0.003822
P12.K	Disease	OP	0.422288	0	0	0	0	0	0	0	0	0	0	0	0	0	0.022422	0	0	0	1.876	0	0	0	0	0	0.003737	0	0	0	0	0	0	0	0.007474	0	0.011211	0	0	0	0	0	0	0	0.018685	0	0	0	0
P130.K	Disease	OP	0.139665	0	0	0	0	0	0.115223	0	0	0	0	0	0	0	1.35475	0	0	0	4.38897	0	0	0	0	0	0	0	0	0	0	0	0	0	0.010475	0	0.136173	0	0	0	0	0	0	0	0.027933	0	0	0	0.003492
P13.K	Disease	OP	0.577886	0	0	0	0.003681	0	0	0	0	0	0	0	0	0	0.025766	0	0	0	3.48204	0	0	0	0	0	0	0	0	0	0.003681	0	0	0	0.003681	0	0	0	0.003681	0	0	0	0	0	0.018404	0	0	0.003681	0
P14.K	Disease	OP	0.372063	0	0	0	0	0	0	0	0	0	0	0	0	0	0.01063	0	0	0	2.23238	0	0	0.007087	0	0	0	0	0	0	0.01063	0	0	0	0.01063	0	0	0	0	0	0	0	0	0	0	0	0	0	0
P15.K	Disease	OP	0.196389	0	0	0	0	0	0	0	0	0	0	0	0	0	0.018884	0	0	0	5.34784	0	0	0.015107	0	0	0	0	0	0	0.003777	0	0	0	0.052874	0	0	0	0	0	0	0	0	0	0.003777	0	0	0	0
P17.K	Disease	OP	0.396167	0	0	0	0	0	0	0	0	0	0	0	0	0	0.018865	0	0	0	1.45638	0	0	0.003773	0	0	0	0.003773	0	0	0.011319	0	0	0.003773	0.531995	0	0.003773	0.003773	0.003773	0	0	0	0	0	0.033957	0	0	0	0
P18.K	Disease	OP	2.70656	0	0	0	0.008152	0	0	0	0	0	0	0	0	0	0.065218	0	0	0	4.35332	0	0	0.004076	0	0	0	0	0	0	0.012228	0	0.008152	0	0.016305	0	0.008152	0	0	0	0	0.004076	0	0	0.040761	0	0	0	0
P19.K	Disease	OP	0.551497	0	0	0	0	0	0	0	0	0	0	0	0	0	0.040175	0	0	0	0.580716	0	0	0	0	0	0	0	0	0	0.003652	0	0	0	0.010957	0	0	0	0	0	0	0	0	0	0.010957	0	0	0	0
P1.K	Disease	OP	0.395197	0	0	0	0	0	0	0	0	0	0	0	0	0	0.0342	0	0.0038	0	1.07919	0	0	0.0038	0	0	0	0	0	0	0.0038	0	0.0038	0	0.0152	0	0.0038	0	0	0	0	0	0	0	0	0	0	0	0
P20.K	Disease	OP	0.125962	0	0	0	0	0	0	0	0	0	0	0	0	0	0.017495	0	0	0	0.892232	0	0	0	0	0	0.003499	0	0	0	0.006998	0	0	0	0.003499	0	0.003499	0	0	0	0	0	0	0	0	0	0	0.003499	0
P21.K	Disease	OP	0.334369	0	0	0	0	0	0	0	0	0	0	0	0	0	0.023603	0	0	0	6.82507	0	0	0	0	0	0	0	0	0	0.003934	0.003934	0	0	0.023603	0	0.192754	0	0	0	0	0	0	0	0.011801	0	0	0	0
P22.K	Disease	OP	0.400147	0	0	0	0	0.003671	0	0	0	0	0	0	0	0	0.06975	0	0	0.003671	2.23201	0	0	0.003671	0	0	0.003671	0	0	0	0.007342	0	0	0	0.044053	0	0	0	0	0	0	0	0	0	0.018355	0	0	0	0
P23.K	Disease	OP	2.23123	0	0	0	0	0.011581	0	0	0	0	0	0	0	0	0.00386	0	0.00386	0	6.81722	0	0	0	0	0	0	0	0	0	0	0	0.00386	0	0	0.00386	0.00386	0	0	0	0	0	0	0	0.00386	0	0	0	0
P24.K	Disease	OP	0.375926	0	0	0	0	0.021688	0.003615	0	0	0	0	0	0	0	0	0	0.007229	0	0.849449	0	0	0	0	0	0	0	0	0	0	0	0	0	0.003615	0.003615	0.043376	0	0	0	0	0	0	0	0.014459	0	0	0	0.007229
P25.K	Disease	OP	0.346946	0	0	0	0	0.014456	0	0	0	0	0	0	0	0	0	0	0	0	0.737261	0	0	0	0	0	0	0	0	0	0	0	0	0	0.014456	0	0.01807	0	0	0	0	0	0	0	0.003614	0	0	0	0
P26.K	Disease	OP	2.16176	0	0	0	0	0.04691	0	0	0	0	0	0	0	0.003909	0	0	0.066456	0	4.67144	0	0	0	0	0	0	0	0	0	0	0	0	0	0.003909	0.003909	0.023455	0	0	0	0	0	0	0	0	0	0	0	0
P27.K	Disease	OP	0.127705	0	0	0	0	0.006903	0	0	0	0	0	0	0	0	0	0	0.003451	0	8.61492	0	0	0.003451	0	0	0	0.003451	0	0	0	0	0	0	0	0	0.010354	0	0	0	0	0	0	0	0	0	0	0	0
P28.K	Disease	OP	0.219724	0	0	0	0	0.007324	0	0	0	0	0	0	0	0	0.003662	0	0.003662	0	10.2904	0	0	0	0	0	0	0	0	0	0	0	0	0	0.003662	0	0.032959	0	0	0	0	0	0	0	0.014648	0	0	0	0
P29.K	Disease	OP	1.00348	0	0	0	0	0.01149	0	0	0	0	0	0	0	0	0	0	0.00383	0	2.61979	0	0	0	0	0	0	0.00383	0	0	0	0	0	0	0.038301	0	0.01915	0	0	0	0	0	0	0	0.00383	0	0	0	0
P2.K	Disease	OP	1.16034	0	0	0	0.003767	0	0	0	0	0	0	0	0	0	0.011302	0	0.030139	0	3.76733	0	0	0.007535	0	0	0	0	0	0	0.003767	0	0	0	0.007535	0	0	0	0	0	0	0	0	0	0.003767	0	0	0	0
P30.K	Disease	OP	0.281815	0	0	0	0	0.014832	0	0	0	0	0	0	0	0.003708	0	0	0	0	8.20973	0	0	0	0	0	0	0	0	0	0	0	0	0	0	0.011124	0.011124	0	0	0	0	0	0	0	0.003708	0	0	0.003708	0
P31.K	Disease	OP	0	0	0.190855	0	0.011928	0	0	0	0	0	0	0	0	0	2.31014	0	0	0	2.30219	0.003976	0	0	0	0	0	0	0	0	0	0	0.10338	0	0	0	0.003976	0	0	0	0.059642	0	0.007952	0	0.019881	0	0	0.003976	0
P32.K	Disease	OP	0.91863	0	0	0	0	0.003631	0	0	0	0	0	0	0	0	0	0	0.003631	0	2.41821	0	0	0	0	0	0	0	0	0	0	0	0	0	0.007262	0.018155	0.032679	0	0	0	0	0	0	0	0.003631	0	0	0	0
P33.K	Disease	OP	0.597774	0	0	0	0	0.021477	0	0	0	0	0	0	0	0	0.010738	0	0	0	2.89222	0	0	0	0	0	0	0	0	0	0	0	0	0	0	0.003579	0.014318	0	0	0	0	0	0	0	0.017897	0	0	0	0
P34.K	Disease	OP	1.35802	0	0	0	0	0.589665	0	0	0	0	0	0	0	0	0	0	0.007147	0	1.59746	0	0	0	0	0	0	0.003574	0	0	0	0	0.003574	0	0.007147	0.150096	0.053606	0	0	0.007147	0	0	0	0	0.346651	0	0	0	0
P35.K	Disease	OP	0.331987	0	0	0	0	0.017113	0	0	0	0	0	0	0	0	0	0	0	0	4.08652	0	0	0	0	0	0	0.003423	0	0	0	0	0	0	0.006845	0.003423	0.010268	0	0	0	0	0	0	0	0	0	0	0	0
P36.K	Disease	OP	0.401564	0	0	0	0	0.006984	0	0	0	0	0	0	0	0	0	0	0.003492	0	2.03227	0	0	0.003492	0	0	0	0.003492	0	0	0	0	0	0	0	0	0	0	0	0	0	0	0	0	0.003492	0	0	0	0
P37.K	Disease	OP	0.397065	0	0	0	0	0.026471	0	0	0	0	0	0	0	0	0	0	0.003782	0	3.52443	0	0	0	0	0	0	0	0	0	0	0	0	0	0.011345	0.003782	0.007563	0	0	0	0	0	0	0	0	0	0	0	0
P38.K	Disease	OP	0.363508	0	0	0	0	0.015635	0	0	0	0	0	0	0	0	0	0	0.003909	0	1.47358	0	0	0	0	0	0	0	0	0	0	0	0	0	0.007817	0.007817	0.011726	0	0	0	0	0	0	0	0.003909	0	0	0	0
P39.K	Disease	OP	0.254951	0	0	0	0.003695	0.003695	0	0	0	0	0	0	0	0	0	0	0	0	2.69361	0	0	0	0	0	0	0.003695	0	0	0	0	0	0	0.055424	0	0.011085	0	0	0	0	0	0	0	0	0	0	0	0
P3.K	Disease	OP	0	0	0.249443	0	0.017817	0	0.013363	0	0	0	0	0.040089	0	0	17.6793	0.026726	0	0	0.13363	0	0	0	0	0	0	0.004454	0	0	0	0.022272	0.10245	0	0.017817	0.004454	0.169265	0	0	0	0.053452	0	0.10245	0	0.138085	0	0	0.013363	0
P40.K	Disease	OP	0.307365	0	0	0	0	0.003941	0	0	0	0	0	0	0	0	0	0	0	0	5.03212	0	0	0	0	0	0	0	0	0	0	0	0	0	0.011822	0.007881	0.011822	0	0	0	0	0	0	0	0.003941	0	0	0	0
P41.K	Disease	OP	0.427688	0	0	0	0	0.010782	0	0	0	0	0	0	0	0	0	0	0	0	1.76826	0	0	0	0	0	0	0	0	0	0	0	0	0	0.079068	0.003594	0.01797	0	0	0	0	0	0	0	0.007188	0	0	0	0
P42.K	Disease	OP	0.187813	0	0	0	0	0.006956	0	0	0	0	0	0	0	0	0.006956	0	0	0	0.306066	0	0	0	0	0	0	0	0	0	0	0	0	0	0	0.003478	0.013912	0	0	0	0	0	0	0	0.08695	0	0	0	0
P43.K	Disease	OP	0.482608	0	0	0	0	0.011137	0	0	0	0	0	0	0	0	0	0	0	0	0.75361	0	0	0	0	0	0	0	0	0	0	0	0	0	0.007425	0	0.022274	0	0	0	0	0	0	0	0.003712	0	0	0	0
P44.K	Disease	OP	0.158826	0	0	0	0	0.007563	0	0	0	0	0	0	0	0	0.011345	0	0	0	0.661776	0	0	0	0	0	0	0	0	0	0	0	0	0	0	0.007563	0.083195	0	0	0	0	0	0	0	0	0	0	0	0
P45.K	Disease	OP	0.296488	0	0	0	0	0.03421	0	0	0	0	0	0	0	0	0	0	0	0	4.64117	0	0	0	0	0	0	0	0	0	0	0	0	0	0.041812	0.003801	2.88885	0	0	0	0	0	0	0	0.003801	0	0	0	0
P46.K	Disease	OP	0.348019	0	0	0	0.003824	0.015298	0	0	0	0	0	0	0	0	0.019122	0	0	0	3.49549	0	0	0	0	0	0	0	0	0	0	0	0	0	0.003824	0.003824	0.034419	0	0	0	0	0	0	0	0.011473	0	0	0	0
P47.K	Disease	OP	0.161335	0	0	0	0.006865	0	0	0	0	0	0	0	0	0	0.041192	0	0	0	1.10875	0	0	0	0	0	0	0	0	0	0	0	0	0	0	0.006865	0	0	0	0	0	0	0	0	0	0	0	0	0
P48.K	Disease	OP	0.280596	0	0	0	0	0	0	0	0	0	0	0	0	0	0.003597	0	0	0	1.03605	0	0	0	0	0	0	0	0	0	0	0	0	0	0	0.003597	0	0	0	0	0	0	0	0	0.003597	0	0	0	0
P4.K	Disease	OP	0.204871	0	0	0	0	0	0	0	0	0	0	0	0	0	0.019327	0	0	0	2.81794	0	0	0	0	0	0	0	0	0	0.003865	0	0	0	0.030924	0	0	0	0	0	0	0	0	0	0.003865	0	0	0.003865	0
P50.K	Disease	OP	0	0	0.174258	0	0.012158	0	0	0	0	0	0	0.008105	0	0	14.277	0.004053	0	0	0.141838	0	0	0.040525	0	0.012158	0	0.004053	0	0	0	0.004053	0.178311	0	0.06484	0	0.036473	0	0	0	0	0	0.056735	0	0.020263	0	0	0.012158	0.072945
P51.K	Disease	OP	0.056146	0	0	0	0.004679	0	0	0	0.004679	0	0.023394	0	0	0	0.538062	0.07954	0	0	1.96042	0	0.004679	0	0	0	0.028073	0	0	0	0	0.004679	0.009358	0	0	0.444486	0.004679	0	0	0	0	0	0	0	0.018715	0	0	0	0
P52.K	Disease	OP	0.110636	0	0	0	0	0	0	0	0	0	0	0	0	0	0.007376	0	0	0	0.977283	0	0	0	0	0	0	0	0	0	0	0	0	0	0.003688	0	0	0	0	0	0	0	0	0	0.007376	0	0	0	0
P53.K	Disease	OP	0.215792	0	0	0	0	0	0	0	0	0	0.003538	0	0	0	0.024763	0.003538	0	0	7.50672	0	0	0	0	0	0	0	0	0	0	0	0	0	0.007075	0.01415	0	0	0	0	0	0	0	0	0	0	0	0	0
P55.K	Disease	OP	0.100236	0	0	0	0	0	0	0	0	0	0	0	0	0	0.01074	0	0	0	3.35433	0	0	0	0	0	0	0	0	0	0	0	0	0	0	0	0	0	0	0	0	0	0	0	0	0	0	0	0
P56.K	Disease	OP	0.055317	0	0	0	0	0	0	0	0	0	0	0	0	0	0.006915	0	0	0	0.646522	0	0	0.003457	0	0	0	0	0	0	0	0	0	0	0	0.003457	0	0	0	0	0	0	0	0	0.131379	0	0	0	0
P57.K	Disease	OP	0.361869	0	0	0	0	0	0	0	0	0	0	0	0	0	0.010339	0	0	0	1.79901	0	0	0	0	0	0	0	0	0	0	0	0	0	0	0	0	0	0	0	0	0	0	0	0.003446	0	0	0	0
P58.K	Disease	OP	2.26646	0	0	0	0	0	0	0	0	0	0	0	0	0	0.011332	0.003777	0	0	5.40173	0	0	0	0	0	0	0	0	0	0	0	0	0	0	0	0	0	0	0	0	0	0	0	0	0	0	0	0
P59.K	Disease	OP	0.108711	0	0	0	0.003507	0	0	0	0	0	0	0	0	0	0.080656	0	0.003507	0	2.44074	0	0	0	0	0	0	0	0	0	0	0	0	0	0	0.007014	0	0	0	0	0	0	0	0	0.024548	0	0	0	0
P5.K	Disease	OP	1.20999	0	0	0	0	0	0	0	0	0	0	0	0	0	0.033	0	0	0.003667	1.82231	0	0	0.003667	0	0	0.003667	0	0	0	0	0	0	0.003667	0.018333	0.003667	0	0	0	0	0	0	0	0	0	0	0	0.003667	0
P61.K	Disease	OP	0.312186	0	0	0	0.003717	0	0	0	0	0	0	0	0	0	0.066897	0	0	0	1.59066	0	0	0	0	0	0	0	0	0	0	0	0	0	0	0	0.003717	0	0	0	0	0	0	0	0	0	0	0	0
P62.K	Disease	OP	0.044118	0	0	0	0	0	0	0	0	0	0	0	0	0	0.011029	0	0	0	0.882353	0	0	0	0	0	0	0	0	0	0	0	0	0	0	0	0	0	0	0	0	0	0	0	0.007353	0	0	0	0
P63.K	Disease	OP	0.066204	0	0	0	0	0	0	0	0	0	0	0	0	0	0.003484	0	0	0	0.839751	0	0	0	0	0	0	0	0	0	0	0	0.003484	0	0	0.013938	0.006969	0	0	0	0	0	0	0	0.003484	0	0	0	0
P64.K	Disease	OP	0.068953	0	0	0	0	0	0	0	0	0	0	0	0	0	0.014516	0	0	0	1.62221	0	0	0	0	0	0	0	0	0	0	0	0	0	0	0.007258	0	0	0	0	0	0	0	0	0	0	0	0	0
P65.K	Disease	OP	0.052788	0	0	0	0	0	0	0	0	0	0	0	0	0	0.003771	0	0	0	2.54515	0	0	0	0	0	0	0	0	0	0	0	0	0	0	0.003771	0	0	0	0	0.003771	0	0	0	0.003771	0	0	0	0
P66.K	Disease	OP	0.356553	0	0	0	0	0	0	0	0	0	0	0	0	0	0.022519	0	0	0	8.97012	0	0	0	0	0	0	0	0	0	0	0	0	0	0	0.015013	0	0	0	0	0	0	0	0	0	0	0	0	0
P67.K	Disease	OP	0.046216	0	0	0	0	0	0	0	0	0	0	0	0	0	0	0	0	0	2.50631	0	0	0	0	0	0	0	0	0	0	0	0	0	0	0.00711	0	0	0	0	0	0	0	0	0	0	0	0	0
P68.K	Disease	OP	0.117006	0	0	0	0	0	0	0	0	0	0	0	0	0	0	0	0	0	1.08231	0	0	0	0	0	0	0	0	0	0	0	0	0	0.010969	0.010969	0	0	0	0	0	0	0	0	0.003656	0	0	0	0
P69.K	Disease	OP	0.331998	0	0	0	0	0	0	0	0	0	0	0	0	0	0.026712	0	0	0	1.07613	0	0	0	0	0	0	0	0	0	0	0	0	0	0.137378	0.01908	0.003816	0	0	0	0	0	0	0	0	0	0	0	0
P6.K	Disease	OP	0.33624	0	0	0	0.003695	0	0	0	0	0	0	0	0	0.003695	0.036949	0	0.003695	0	2.45714	0	0	0.003695	0	0	0.003695	0	0	0	0.00739	0	0	0	0	0	0	0	0	0	0	0	0	0	0.003695	0	0	0	0
P70.K	Disease	OP	0.070121	0	0	0	0	0	0	0	0	0	0	0	0	0	0.022143	0	0	0	2.51329	0	0	0	0	0	0	0	0	0	0	0	0	0	0.018453	0.022143	0	0	0	0	0	0	0	0	0	0	0	0	0
P71.K	Disease	OP	0.132435	0	0	0	0.003895	0	0	0	0	0	0	0	0	0	0.015581	0.003895	0	0	1.72944	0	0	0	0	0	0	0	0	0	0	0	0	0	0	0.00779	0	0	0	0	0	0	0	0	0	0	0	0	0
P72.K	Disease	OP	0.237055	0	0	0	0	0	0	0	0	0	0	0	0	0	0.003704	0.003704	0	0	2.45574	0	0	0	0	0	0	0	0	0	0	0	0	0	0	0.007408	0	0	0	0	0	0	0	0	0.003704	0	0	0	0
P73.K	Disease	OP	0.402694	0	0	0	0.006943	0	0	0	0	0	0	0	0	0	0.010414	0	0	0	0.669999	0	0	0	0	0	0	0	0	0	0	0	0	0	0.0243	0.003471	0	0	0	0	0	0	0	0	0.010414	0	0	0	0
P74.K	Disease	OP	1.05235	0	0	0	0.007681	0	0	0	0	0	0	0	0	0	0.003841	0	0	0	3.66018	0	0	0	0	0	0	0	0	0	0	0	0	0	0.015363	0	0	0	0	0	0	0	0	0	0.007681	0	0	0	0
P75.K	Disease	OP	0.337262	0	0	0	0	0	0	0	0	0	0	0	0	0	0.034889	0	0	0	0.728795	0	0	0	0	0	0	0	0	0	0	0	0	0	0	0	0	0	0	0	0	0	0	0	0	0	0	0	0
P77.K	Disease	OP	0.341323	0	0	0	0.007585	0	0	0	0	0	0	0	0	0	0.121359	0.037925	0	0	5.47633	0	0.003792	0	0	0	0.007585	0	0	0	0	0	0.003792	0	0.022755	0.132737	0.003792	0	0	0	0	0	0	0	0.007585	0	0	0	0
P78.K	Disease	OP	0.471254	0	0	0	0.003625	0	0	0	0	0	0	0	0	0	0.010875	0	0	0	6.56492	0	0	0	0	0	0	0	0	0	0	0	0	0	0.039875	0	0	0	0	0	0	0	0	0	0.010875	0	0	0	0
P79.K	Disease	OP	0.484334	0.003726	0	0	0	0	0	0	0	0	0	0	0	0	0.018628	0	0	0	2.7309	0	0	0	0	0	0	0	0	0	0	0	0	0	0.022354	0	0	0	0	0	0	0	0	0	0.003726	0	0	0	0
P7.K	Disease	OP	0.416445	0	0	0	0.031012	0	0	0	0	0	0.00443	0	0	0	0.837321	0	0	0	0.903775	0.008861	0	0.141769	0	0	0.048733	0	0	0	0.203792	0	0.017721	0.017721	0.026582	0.017721	0.00443	0	0.008861	0	0	0	0	0.00443	0.026582	0	0	0.088605	0
P80.K	Disease	OP	0.436788	0	0	0	0	0	0	0	0	0	0	0	0	0	0.003494	0	0	0	4.07785	0	0	0	0	0	0	0	0	0	0	0	0	0	0.006989	0	0	0	0	0	0	0	0	0	0	0	0	0	0
P81.K	Disease	OP	0.55779	0	0	0	0	0	0	0	0	0	0	0	0	0	0.011383	0	0	0	1.73029	0	0	0	0	0	0	0	0	0	0	0	0	0	0.015178	0.003794	0.003794	0	0	0	0	0	0	0	0.007589	0	0	0	0
P82.K	Disease	OP	0.613705	0	0	0	0	0	0	0	0	0	0	0	0	0	0	0	0	0	3.67093	0	0	0	0	0	0	0	0	0	0	0	0	0	0.00753	0	0	0	0	0	0	0	0	0	0	0	0	0	0
P83.K	Disease	OP	13.3041	0	0	0	0	0	0	0	0	0	0	0	0	0	0.018898	0	0	0	5.74495	0	0	0	0	0	0	0	0	0	0	0	0	0	0.018898	0	0	0	0	0	0	0	0	0	0	0	0	0	0
P84.K	Disease	OP	0.642126	0	0	0	0	0	0	0	0	0	0	0	0	0	0.29493	0	0	0	1.79198	0	0	0	0	0	0	0	0	0	0	0	0	0	0.0224	0	0	0	0	0	0	0	0	0	0.291197	0	0	0	0
P85.K	Disease	OP	0.293833	0	0	0	0	0	0	0	0	0	0	0	0	0	0.003719	0	0	0	3.07967	0	0	0	0	0	0	0	0	0	0	0	0	0	0.011158	0	0.003719	0	0	0	0	0	0	0	0.007439	0	0	0	0
P86.K	Disease	OP	0.571225	0	0	0	0.00357	0	0	0	0	0	0	0	0	0	0.067833	0	0	0	0.999643	0	0	0	0	0	0	0	0	0	0	0	0	0	0.024991	0.00357	0.00357	0	0	0	0	0	0	0	0.00357	0	0	0	0
P87.K	Disease	OP	0.189029	0	0	0	0.017833	0	0	0	0	0	0	0	0	0	0.0214	0	0	0	0.545688	0	0	0	0	0	0	0	0	0	0	0	0	0	0.017833	0	0	0	0	0	0	0	0	0	0	0	0	0	0
P88.K	Disease	OP	0.391303	0	0	0	0	0	0	0	0	0	0	0	0	0	0.016136	0	0	0	0.48812	0	0	0	0	0	0	0	0	0	0	0	0	0	0	0.004034	0.008068	0	0	0	0	0	0	0	0	0	0	0	0
P89.K	Disease	OP	0.309757	0	0	0	0	0	0	0	0	0	0	0	0	0	0.007375	0	0	0	1.20584	0	0	0	0	0	0	0	0	0	0	0	0	0	0.029501	0	0.003688	0	0	0	0	0	0	0	0.007375	0	0	0	0
P8.K	Disease	OP	0.699675	0	0	0	0	0	0	0	0	0	0	0	0	0	0.021419	0	0	0	1.82772	0	0	0	0	0	0	0	0	0	0	0	0.00357	0.00357	0.00357	0	0	0	0	0	0	0	0	0	0.00714	0	0	0	0.00357
P90.K	Disease	OP	0.221012	0	0	0	0	0	0	0	0	0	0	0	0	0	0.007893	0	0	0	12.3333	0	0	0	0	0	0	0	0	0	0	0	0	0	0.007893	0.003947	0.003947	0	0	0	0	0	0	0	0.031573	0	0	0	0
P91.K	Disease	OP	1.02138	0	0	0	0.003797	0	0	0	0	0	0	0	0	0	0.015188	0	0	0	9.02912	0	0	0	0	0	0	0	0	0	0	0	0	0	0.007594	0	0	0	0	0	0	0	0	0	0	0	0	0	0
P92.K	Disease	OP	0	0	0.285488	0	0	0	0	0	0	0	0.004392	0.013176	0	0	6.13581	0.004392	0	0	0.114195	0.013176	0	0.004392	0	0	0.030745	0.013176	0	0	0.004392	0.013176	0.043921	0	0	0.026353	0.030745	0.004392	0	0	0	0	0.008784	0	0.035137	0	0	0	0
P93.K	Disease	OP	0.239286	0	0	0	0	0	0	0	0	0	0	0	0	0	0.007251	0	0	0	0.844754	0	0	0	0	0	0	0	0	0	0	0	0	0	0.025379	0	0	0	0	0	0	0	0	0	0.003626	0	0	0	0
P94.K	Disease	OP	0.750573	0	0	0	0	0	0	0	0	0	0	0	0	0	0	0	0	0	2.29979	0	0	0	0	0	0	0	0	0	0	0	0	0	0.972417	0	0	0	0	0	0	0	0	0	0	0	0	0	0
P95.K	Disease	OP	0.301698	0	0	0	0.003635	0	0	0	0	0	0	0	0	0	0.018175	0	0	0	1.96649	0	0	0	0	0	0	0	0	0	0	0	0	0	0.01454	0	0	0	0	0	0	0	0	0	0	0	0	0	0
P96.K	Disease	OP	0.290236	0	0	0	0	0	0	0	0	0	0	0	0	0	0.013821	0.003455	0	0	2.53265	0	0	0	0	0	0	0	0	0	0	0	0	0	0.027641	0	0	0	0	0	0	0	0	0	0	0	0	0	0
P97.K	Disease	OP	0.319327	0	0	0	0	0	0.007788	0	0	0	0	0	0	0	0.093462	0	0	0	1.47981	0	0	0	0	0	0	0	0	0	0.003894	0.003894	0	0	0	0	0.007788	0	0	0	0	0	0	0	0	0	0	0	0
P98.K	Disease	OP	1.78868	0	0	0	0	0	0.003606	0	0	0	0	0	0	0	0.205554	0	0	0	3.70718	0	0	0	0	0	0	0	0	0	0.014425	0	0.003606	0	0.007212	0	0.007212	0	0	0	0	0	0	0	0	0	0	0	0
P99.K	Disease	OP	0.185683	0	0	0	0	0	0	0	0	0	0	0	0	0	0.177781	0	0.003951	0	0.632111	0	0	0	0	0	0	0	0	0	0.003951	0	0	0	0.019753	0	0.007901	0	0	0	0	0	0	0	0	0	0	0	0
P9.K	Disease	OP	0.353343	0	0	0	0	0	0	0	0	0	0	0	0	0	0.034566	0	0	0	15.067	0	0	0	0	0	0	0	0	0	0.003841	0	0	0	0.015363	0	0	0	0	0	0	0	0	0	0.019203	0	0	0.003841	0
T001.BY	Health	NP	0	0	0	0	0.003918	0	0	0	0	0	0	0	0	0	0.109705	0	0	0	0.003918	0	0	0	0	0	0	0	0	0	0.003918	0	0.03918	0	0.003918	0	0	0	0	0	0	0	0	0	0	0	0	0	0
T002.BY	Health	NP	0.382822	0	0	0	0.022742	0	0	0	0	0	0	0	0	0	0.629193	0	0	0	0.36008	0	0	0	0	0	0	0	0	0	0	0	0.735322	0	0.00379	0	0.011371	0	0	0	0	0	0	0	0.00379	0	0	0	0
T004.BY	Health	NP	0	0	0	0	0	0	0	0	0	0	0	0	0	0	0.01818	0	0	0	0.010908	0	0	0	0	0	0	0	0	0	0	0	0.014544	0	0	0	0	0	0	0	0	0	0	0	0	0	0	0	0
T005.BY	Health	NP	0.003688	0	0	0	0.007377	0	0	0	0	0	0	0	0	0	0.129089	0	0	0	0.062701	0	0	0	0	0	0	0	0	0	0	0	0.103271	0	0	0	0	0	0	0	0	0	0	0	0.003688	0	0	0	0
T006.BY	Health	NP	0.045914	0	0	0	0	0	0	0	0	0	0	0	0	0	0.237221	0	0	0	1.05601	0	0	0.003826	0	0	0	0	0	0	0	0	0.306091	0	0.019131	0	0.003826	0.007652	0	0	0	0	0	0	0.003826	0	0	0	0
T008.BY	Health	NP	0.00374	0	0	0	0.00374	0	0	0	0	0	0	0	0	0	0.089757	0	0	0	0.317888	0	0	0	0	0	0	0	0	0	0	0	0.153334	0	0	0	0	0	0	0	0	0	0	0	0.00748	0	0	0	0
T009.BY	Health	NP	0.016529	0	0	0	0.004132	0	0	0	0	0	0	0	0	0	0.115702	0	0.004132	0	0.161157	0	0	0	0	0	0.004132	0	0	0	0	0	0.090909	0	0.008264	0.008264	0.004132	0.061983	0	0	0.004132	0	0	0	0.078512	0.004132	0	0	0
T011.BY	Health	NP	0	0	0	0	0	0	0	0	0	0	0	0	0	0	0.046163	0	0	0	0.053857	0	0	0	0	0	0.003847	0	0	0	0	0	0.046163	0	0	0	0	0	0	0	0	0	0	0	0	0	0	0	0
T012.BY	Health	NP	0.069021	0	0	0.015338	0.015338	0	0	0	0	0	0	0	0	0	2.3007	0	0	0	0.11887	0	0	0	0	0	0	0	0	0	0.015338	0	1.62966	0	0.023007	0	0.011504	0	0	0	0	0	0	0	0.049849	0	0	0.011504	0
T013.BY	Health	NP	0.012862	0	0	0	0	0	0	0	0	0	0	0	0	0	0.231511	0	0	0	0.04716	0	0	0	0	0	0	0	0	0	0	0	0.137192	0	0	0	0.017149	0.012862	0	0	0	0	0	0	0.115756	0	0	0	0
T015.BY	Health	NP	0	0	0	0	0.004235	0	0	0	0	0	0	0	0	0	0.012706	0	0	0	0.008471	0	0	0	0	0	0	0	0	0	0	0	0.004235	0	0	0	0	0.004235	0	0	0	0	0	0	0	0	0	0	0
T017.BY	Health	NP	0.017621	0	0	0	0	0	0	0	0	0	0	0	0	0	0.581498	0	0	0	1.15947	0	0	0	0	0	0	0	0	0	0	0	0.52511	0	0	0	0.003524	0.007048	0	0	0	0	0	0	0.06696	0	0	0	0
T018.BY	Health	NP	0.00759	0	0	0	0.011386	0	0	0	0	0	0	0	0	0	0.242893	0	0	0	0.110061	0	0	0	0	0	0	0	0	0	0	0	0.299822	0	0	0	0	0.00759	0	0	0	0	0	0	0.011386	0	0	0	0
T019.BY	Health	NP	0.018748	0	0	0	0.007499	0	0	0	0	0	0	0	0	0	2.61352	0	0	0	0.026248	0	0	0	0	0	0	0	0	0	0	0	0.033747	0	0	0	0	0	0	0	0	0	0	0	0.074993	0	0	0	0
T020.BY	Health	NP	0.003667	0	0	0	0.003667	0	0	0	0	0	0	0	0	0	0.099021	0	0	0	0.007335	0	0	0	0	0	0	0	0	0	0	0	0	0	0	0	0.003667	0	0	0	0.003667	0	0	0	0	0	0	0	0
T021.BY	Health	NP	0	0	0	0	0.073559	0	0	0	0	0	0	0	0	0	4.44217	0	0	0.126686	0.102166	0	0	0	0	0	0	0	0	0	0.114426	0	0	0	0	0	0	0	0	0	0	0	0	0	0.008173	0	0	0	0
T022.BY	Health	NP	0	0	0	0	0.35124	0	0	0	0	0	0	0	0	0	8.21625	0	0.282369	0	0.23416	0	0	0	0	0	0	0	0	0	0	0	0	0	0.006887	0	0	0	0	0	0	0	0	0	0	0	0	0	0
T024.BY	Health	NP	0	0	0	0	0	0	0	0	0	0	0	0	0	0	0.132858	0	0	0	0	0	0	0	0	0	0	0	0	0	0	0	0.011388	0	0.007592	0	0	0	0	0	0	0	0	0	0	0	0	0	0
T025.BY	Health	NP	0.042891	0	0	0	0.010723	0	0	0	0	0	0	0	0	0	1.16877	0	0	0	0.125098	0	0	0	0	0	0	0	0	0	0.017871	0	0	0	0.003574	0	0.075059	0	0	0	0	0	0	0	0	0	0	0.014297	0
T028.BY	Health	NP	0	0	0	0	0.025232	0	0	0	0	0	0	0	0	0	0.328011	0	0	0	0.144181	0	0	0	0	0	0	0	0	0	0.003605	0	0.003605	0	0	0	0	0	0	0	0.003605	0	0	0	0.003605	0	0	0	0
T029.BY	Health	NP	0.106069	0	0	0	0	0	0	0	0	0	0	0	0	0	1.08342	0	0	0	0.159103	0	0	0	0	0	0	0	0	0	0.011364	0	0	0	0.121221	0	0.090916	0	0	0	0	0	0	0	0.015153	0	0	0	0
T030.BY	Health	NP	0.011663	0	0	0	0.023326	0	0	0	0	0	0	0	0	0	1.41513	0	0	0	0.023326	0	0	0	0	0	0	0	0	0	0.023326	0	0.108856	0	0	0	0	0	0	0	0	0	0	0	0.003888	0	0	0	0
T031.BY	Health	NP	0	0	0	0	0.040615	0	0	0	0	0	0	0	0	0	1.28954	0	0	0	0.040615	0	0	0	0	0	0	0.015231	0	0	0	0	0	0	0	0	0	0	0.030461	0	0	0	0	0	0.182769	0	0	0	0
T033.BY	Health	NP	0	0	0	0	0.013631	0	0	0	0	0	0	0	0	0	1.0314	0	0	0	0.013631	0	0	0	0	0	0	0	0	0	0	0	0.06361	0	0.004544	0	0	0	0	0	0	0	0	0	0	0	0	0	0
T035.BY	Health	NP	0	0	0	0	0.011532	0	0	0	0	0	0	0	0	0	0.142226	0	0	0	0	0	0	0	0	0	0	0	0	0	0	0	0	0	0	0	0.034595	0	0	0	0	0	0	0	0	0.01922	0	0	0
T038.BY	Health	NP	0.055613	0	0	0	0.250261	0	0	0	0	0	0	0	0	0	4.64025	0	0	0	0.594369	0.034758	0	0	0	0	0	0	0.072993	0	0.003476	0	0	0	0	0	0	0	0	0	0	0	0	0	0.04171	0	0	0.017379	0
T041.BY	Health	NP	0.018523	0	0	0	0.096318	0	0	0	0	0	0	0	0	0	1.62999	0	0	0	1.15581	0	0	0	0	0	0	0	0	0	0	0	0	0	0	0	0.103727	0	0	0	0	0	0	0	0.007409	0.04075	0	0	0
T042.BY	Health	NP	0	0	0	0	0	0	0	0	0	0	0	0	0	0	0.49277	0	0	0	0.49277	0	0	0	0	0	0	0	0	0	0	0	0	0	0.383714	0	0	0	0	0	0	0	0	0	0.016156	0	0	0	0
T044.BY	Health	NP	0	0	0	0	0.00431	0	0	0	0	0	0	0	0	0	0.215499	0	0	0	0.00431	0	0	0	0	0	0	0	0	0	0	0	0	0	0	0	0.00431	0	0	0	0	0	0	0	0.00431	0	0	0	0
T045.BY	Health	NP	0	0	0	0	0.003594	0	0.003594	0	0	0	0	0	0	0	0.143756	0	0	0	0.007188	0	0	0	0	0	0	0.003594	0	0	0	0	0.003594	0	0	0	0.003594	0	0	0	0	0	0	0	0.014376	0	0	0	0
T048.BY	Health	NP	0	0	0	0	0.030249	0	0	0	0	0	0	0	0	0	2.03426	0	0	0	0.03403	0	0	0	0	0	0	0	0	0	0	0	0.003781	0	0	0	0	0	0	0	0	0	0	0	0	0	0	0	0
T049.BY	Health	NP	0	0	0	0	0.003804	0	0	0	0	0	0	0	0	0	0.110329	0	0	0	0.003804	0	0	0	0	0	0	0	0	0	0	0	0	0	0	0	0	0	0	0	0	0	0	0	0	0	0	0	0
T050.BY	Health	NP	0	0	0	0	0.011863	0	0	0	0	0	0	0	0	0	0.260993	0	0	0	0.003954	0	0	0	0	0	0	0	0	0	0	0	0	0	0	0	0	0	0	0	0	0	0	0	0	0	0	0	0
T051.BY	Health	NP	0	0	0	0	0.01881	0	0	0	0	0	0	0	0	0	1.07592	0	0	0	0.041381	0	0	0	0	0	0	0	0	0	0	0	0	0	0.003762	0	0.037619	0	0	0	0	0	0	0	0	0	0	0	0
T052.BY	Health	NP	0.008017	0	0	0	0	0	0	0	0	0	0	0	0	0	0.136283	0	0	0	0.008017	0	0	0	0	0	0	0	0	0	0	0	0	0	0	0	0.016033	0	0	0	0	0	0	0	0.044092	0	0	0	0
T054.BY	Health	NP	0	0	0	0	0	0	0	0	0	0	0	0	0	0	0.080448	0	0	0	0.003657	0	0	0	0	0	0	0	0	0	0	0	0	0	0	0	0.007313	0	0	0	0	0	0	0	0.018284	0.003657	0	0	0
T057.BY	Health	NP	0	0	0	0	0	0	0	0	0	0	0	0	0	0	0.84315	0	0	0	2.62224	0	0	0	0	0	0	0.004034	0	0	0.008068	0	0.004034	0	0.004034	0	0	0	0	0	0	0	0	0	0.004034	0	0	0	0
T059.BY	Health	NP	0	0	0	0	0.003692	0	0	0	0	0	0	0	0	0	2.46604	0	0	0	0.003692	0	0	0	0	0	0	0.003692	0	0	0.007383	0	0	0	0	0	0.011075	0.007383	0	0	0	0	0	0	0.081217	0	0	0	0
T060.BY	Health	NP	0	0	0	0	0.021649	0	0	0	0	0	0	0	0	0	9.77225	0	0	0	0.00433	0	0	0	0	0	0	0	0	0	0.030308	0	0.00866	0	0	0	0.00866	0	0	0	0	0	0	0	0.077936	0.00433	0	0	0
T061.BY	Health	NP	0	0	0	0	0	0	0	0	0	0	0	0	0	0	2.37126	0	0	0	0.063483	0	0	0	0	0	0	0.003734	0	0	0.011203	0	0	0	0.216588	0	0.011203	0	0	0	0	0	0	0	0.489189	0	0	0	0.003734
W002.BY	Health	NP	0.028926	0	0	0	0.061467	0	0	0	0	0	0	0	0	0	1.2872	0	0	0	0.043389	0	0	0	0	0	0	0	0	0	0	0	0.003616	0	0.032541	0	0	0	0	0	0	0	0	0	0	0	0	0	0
W017.BY	Health	NP	0.003686	0	0	0	0	0	0	0	0	0	0	0	0	0	0.103214	0	0	0	0.022117	0	0	0	0	0	0	0	0	0	0	0	0	0	0	0	0	0	0	0	0	0	0	0	0.003686	0	0	0	0
W019.BY	Health	NP	0	0	0	0	0.010927	0	0	0	0	0	0	0	0	0	0.196689	0	0	0	2.74818	0	0	0	0	0	0	0	0	0	0.005464	0	0.005464	0	0.010927	0	0	0	0	0	0	0	0	0	0.021854	0	0	0	0
W022.BY	Health	NP	0.003747	0	0	0	0	0	0	0	0	0	0	0	0	0	0.149869	0	0	0	0.104908	0	0	0	0	0	0	0.003747	0	0	0	0	0	0	0.003747	0	0	0	0	0	0	0	0	0	0.221057	0	0	0	0
W023.BY	Health	NP	0.027052	0	0	0	0.119802	0	0	0	0	0	0	0	0	0	1.62313	0	0	0	0.374865	0	0	0	0	0	0	0	0	0	0	0	0	0	0	0	0	0	0	0	0	0	0	0	0.030917	0	0	0	0
W026.BY	Health	NP	0.025605	0	0	0	0	0	0	0	0	0	0	0	0	0	0	0	0	0	0.495028	0	0	0	0	0	0	0	0	0	0	0	0	0	0.008535	0	0	0	0	0	0	0	0	0	0	0	0	0	0
W029.BY	Health	NP	0	0	0	0	0	0	0	0	0	0	0	0	0	0	0.046101	0	0	0	0.003842	0	0	0	0	0	0	0	0	0	0	0	0	0	0	0	0	0	0	0	0	0	0	0	0	0	0	0	0
W040.BY	Health	NP	0	0	0	0	0.003694	0	0	0	0	0	0	0	0	0	0.203169	0	0	0	0.011082	0	0	0	0	0	0	0	0	0	0	0	0	0	0.003694	0	0.011082	0	0	0	0	0	0	0	0	0	0	0	0
W044.BY	Health	NP	0.007631	0	0	0	0.007631	0	0	0	0	0	0	0	0	0	0.576116	0	0	0	0.526517	0	0	0	0	0	0	0	0	0	0	0	0.015261	0	0.007631	0	0	0	0	0	0	0	0	0	0	0	0	0	0
W050.BY	Health	NP	0	0	0	0	0.003421	0	0	0	0	0	0	0	0	0	0.095779	0	0	0	0.003421	0	0	0	0	0	0	0	0	0	0	0	0	0	0	0	0	0	0	0	0	0	0	0	0	0	0	0	0
W055.BY	Health	NP	0	0	0	0	0.011436	0	0	0	0	0	0	0	0	0	0.099108	0	0	0	0.026683	0	0	0	0	0	0	0	0	0	0	0	0	0	0	0	0	0	0	0	0	0	0	0	0	0	0	0	0
W057.BY	Health	NP	0	0	0	0	0	0	0	0	0	0	0	0	0	0	0.076564	0	0	0	0.003646	0	0	0	0	0	0	0	0	0	0	0	0	0	0	0	0	0	0	0	0	0	0	0	0	0	0	0	0
W060.BY	Health	NP	0	0	0	0	0.003683	0	0	0	0	0	0	0	0	0	0.298354	0	0	0	0	0	0	0	0	0	0	0	0	0	0	0	0	0	0	0	0	0	0	0	0	0	0	0	0	0	0	0	0
W061.BY	Health	NP	0	0	0	0	0	0	0	0	0	0	0	0	0	0	0.416052	0	0	0	0.003782	0	0	0	0	0	0	0	0	0	0	0	0	0	0	0	0	0	0	0	0	0	0	0	0.030258	0	0	0	0
W065.BY	Health	NP	0.014906	0	0	0	0.022359	0	0	0	0	0	0	0	0	0	0.175144	0	0	0	0.055897	0	0	0	0	0	0	0	0	0	0	0	0	0	0	0	0	0	0	0	0	0	0	0	0.007453	0	0	0	0
W067.BY	Health	NP	0	0	0	0	0.006832	0	0	0	0	0	0	0	0	0	0.150314	0	0	0	0.010249	0	0	0	0	0	0	0	0	0	0	0	0	0	0	0	0	0	0	0	0	0	0	0	0.006832	0	0	0	0
W071.BY	Health	NP	0.030176	0	0	0	0.033948	0	0	0	0	0	0	0	0	0	1.35793	0	0	0	0.090528	0	0	0	0	0	0	0	0	0	0.011316	0	0	0	0	0	0	0	0	0	0	0	0	0	0.033948	0	0	0	0
W072.BY	Health	NP	0.019285	0	0	0	0.007714	0	0	0	0	0	0	0	0	0	0.393412	0	0	0	0.235276	0	0	0	0	0	0	0	0	0	0	0	0	0	0.011571	0	0.011571	0	0	0	0	0	0	0	0.119566	0	0	0	0
W074.BY	Health	NP	0	0	0	0	0.010946	0	0	0	0	0	0	0	0	0	1.19313	0	0	0	0.065677	0	0	0	0	0	0	0	0	0	0	0	0.021892	0	0	0	0	0	0	0	0	0	0	0	0.098515	0.025541	0	0	0
T001.KY	Health	OP	0.098172	0	0	0	0	0	0	0	0	0	0	0	0	0	0	0	0	0	0.519491	0	0	0	0	0	0	0	0	0	0	0	0	0	0.098172	0	0	0	0	0	0	0	0	0	0	0	0	0	0
T002.KY	Health	OP	0	0	0	0	0	0	0	0	0	0	0	0	0	0	0	0	0	0	2.79909	0	0	0	0	0	0	0	0	0	0	0	0	0	0.043434	0	0	0	0	0	0	0	0	0	0	0	0	0	0
T004.KY	Health	OP	0.025205	0	0	0	0	0	0	0	0	0	0	0	0	0	0	0	0	0	0.067213	0	0	0	0	0	0	0	0	0	0	0	0	0	0.004201	0	0	0	0	0	0	0	0	0	0	0	0	0	0
T005.KY	Health	OP	0.213554	0	0	0	0	0	0	0	0	0	0	0	0	0	0.004358	0	0	0	0.884724	0	0	0	0	0	0	0	0	0	0	0	0.008716	0	0.008716	0	0	0	0	0	0	0	0	0	0	0	0	0	0
T006.KY	Health	OP	0	0	0	0	0	0	0	0	0	0	0	0	0	0	0.004987	0	0	0	0.817914	0	0	0	0	0	0	0	0	0	0	0	0	0	0.034911	0	0	0	0	0	0	0	0	0	0	0	0	0	0
T008.KY	Health	OP	0.081348	0	0	0	0	0	0	0	0	0	0	0	0	0	0.003874	0	0	0	0.747627	0	0	0	0	0	0	0	0	0	0	0	0.003874	0	0	0	0	0	0	0	0	0	0	0	0	0	0	0	0
T009.KY	Health	OP	0.015023	0	0	0	0	0	0	0	0	0	0	0	0	0	0	0	0	0	1.51728	0	0	0	0	0	0	0	0	0	0	0	0	0	0.18027	0	0	0	0	0	0	0	0	0	0.005008	0	0	0	0
T011.KY	Health	OP	0.033431	0	0	0	0	0	0	0	0	0	0	0	0	0	0	0	0	0	1.05725	0	0	0	0	0	0	0	0	0	0	0	0	0	0.012537	0	0	0	0	0	0	0	0	0	0	0	0	0	0
T012.KY	Health	OP	0.035176	0	0	0	0	0	0	0	0	0	0	0	0	0	0.005863	0	0	0	1.05529	0	0	0	0	0	0	0	0	0	0	0	0	0	0.15243	0	0	0	0	0	0	0	0	0	0.005863	0	0	0	0
T013.KY	Health	OP	0.023917	0	0	0	0	0	0	0	0	0	0	0	0	0	0	0	0	0	1.80173	0	0	0	0	0	0	0	0	0	0	0	0	0	0.015945	0	0	0	0	0	0	0	0	0	0	0	0	0	0
T015.KY	Health	OP	0.043506	0	0	0	0	0	0	0	0	0	0	0	0	0	0	0	0	0	0.227196	0	0	0	0	0	0	0	0	0	0	0	0	0	0.004834	0	0	0	0	0	0	0	0	0	0	0	0	0	0
T017.KY	Health	OP	0.059004	0	0	0	0	0	0	0	0	0	0	0	0	0	0.0059	0	0	0	1.64031	0	0	0	0	0	0	0	0	0	0	0	0	0	0	0	0	0	0	0	0	0	0	0	0	0	0	0	0
T018.KY	Health	OP	0.026189	0	0	0	0	0	0	0	0	0	0	0	0	0	0	0	0	0	0.768223	0	0	0	0	0	0	0	0	0	0	0	0	0	0	0	0	0	0	0	0	0	0	0	0	0	0	0	0
T019.KY	Health	OP	0.064665	0	0	0	0	0	0	0	0	0	0	0	0	0	0.009238	0	0	0	0.840647	0	0	0	0	0	0	0	0	0	0	0	0	0	0.027714	0	0	0	0	0	0	0	0	0	0	0	0	0	0
T020.KY	Health	OP	0.006315	0	0	0	0	0	0	0	0	0	0	0	0	0	0	0	0	0	0.227344	0	0	0	0	0	0	0	0	0	0	0	0	0	0	0	0	0	0	0	0	0	0	0	0	0	0	0	0
T021.KY	Health	OP	0.004693	0	0	0	0	0	0	0	0	0	0	0	0	0	0	0	0	0	0	0	0	0	0	0	0	0	0	0	0	0	0	0	0.004693	0	0	0	0	0	0	0	0	0	0	0	0	0	0
T022.KY	Health	OP	0.049756	0	0	0	0	0	0	0	0	0	0	0	0	0	0	0	0	0	0.452781	0	0	0	0	0	0	0	0	0	0	0	0	0	0	0	0	0	0	0	0	0	0	0	0	0	0	0	0
T024.KY	Health	OP	0	0	0	0	0	0	0	0	0	0	0	0	0	0	0	0	0	0	0.177028	0	0	0	0	0	0	0	0	0	0	0	0	0	0.075869	0	0	0	0	0	0	0	0	0	0	0	0	0	0
T025.KY	Health	OP	0.110241	0	0	0	0	0	0	0	0	0	0	0	0	0	0	0	0	0	1.50536	0	0	0	0	0	0	0	0	0	0	0	0	0	0.064624	0	0	0	0	0	0	0	0	0	0	0	0	0	0
T028.KY	Health	OP	0	0	0	0	0	0	0	0	0	0	0	0	0	0	0	0	0	0	0.67388	0	0	0	0	0	0	0	0	0	0	0	0	0	0	0	0	0	0	0	0	0	0	0	0	0	0	0	0
T029.KY	Health	OP	0.075596	0	0	0	0	0	0	0	0	0	0	0	0	0	0	0	0	0	1.36962	0	0	0	0	0	0	0	0	0	0	0	0	0	0.057809	0	0	0	0	0	0	0	0	0	0	0	0	0	0
T030.KY	Health	OP	0.071652	0	0	0	0	0	0	0	0	0	0	0	0	0	0.006514	0	0	0	0.293121	0	0	0	0	0	0	0	0	0	0	0	0	0	0	0	0	0	0	0	0	0	0	0	0	0	0	0	0
T031.KY	Health	OP	0.051169	0	0	0	0	0	0	0	0	0	0	0	0	0	0.020468	0	0	0	0.388886	0	0	0	0	0	0	0	0	0	0	0	0.005117	0	0.046052	0	0	0	0	0	0	0	0	0	0	0	0	0	0
T033.KY	Health	OP	0	0	0	0	0	0	0	0	0	0	0	0	0	0	0	0	0	0	0.593651	0	0	0	0	0	0	0	0	0	0	0	0	0	0	0	0	0	0	0	0	0	0	0	0.043018	0	0	0	0
T035.KY	Health	OP	0.024878	0	0	0	0	0	0	0	0	0	0	0	0	0	0.016585	0	0	0	0.464383	0	0	0	0	0	0	0	0	0	0	0	0	0	0.091218	0	0	0	0	0	0	0	0	0	0	0	0	0	0
T038.KY	Health	OP	0.024909	0	0	0	0	0	0	0	0	0	0	0	0	0	0	0	0	0	1.60414	0	0	0	0	0	0	0	0	0	0	0	0	0	0.104618	0	0	0	0	0	0	0	0	0	0	0	0	0	0
T041.KY	Health	OP	0.14704	0	0	0	0	0	0	0	0	0	0	0	0	0	0.012974	0	0	0	0.328677	0	0	0	0	0	0	0	0	0	0	0	0	0	0.038922	0	0	0	0	0	0	0	0	0	0	0	0	0	0
T042.KY	Health	OP	0	0	0	0	0	0	0	0	0	0	0	0	0	0	0	0	0	0	0.118888	0	0	0	0	0	0	0	0	0	0	0	0	0	0.020676	0	0	0	0	0	0	0	0	0	0	0	0	0	0
T044.KY	Health	OP	0.025921	0	0	0	0	0	0	0	0	0	0	0	0	0	0.018515	0	0	0	2.68469	0	0	0	0	0	0	0	0	0	0	0	0	0	0.003703	0	0.003703	0	0	0	0	0	0	0	0	0	0	0	0
T045.KY	Health	OP	0.004023	0	0	0	0	0	0	0	0	0	0	0	0	0	0.004023	0	0	0	1.07825	0	0	0	0	0	0	0	0	0	0	0	0	0	0.040233	0	0	0	0	0	0	0	0	0	0	0	0	0	0
T048.KY	Health	OP	0	0	0	0	0	0	0	0	0	0	0	0	0	0	0	0	0	0	1.15792	0	0	0	0	0	0	0	0	0	0	0	0	0	0	0	0	0	0	0	0	0	0	0	0	0	0	0	0
T049.KY	Health	OP	0	0	0	0	0	0	0	0	0	0	0	0	0	0	0	0	0	0	0	0	0	0	0	0	0	0	0	0	0	0	0	0	0	0	0	0	0	0	0	0	0	0	0	0	0	0	0
T050.KY	Health	OP	0.007812	0	0	0	0	0	0	0	0	0	0	0	0	0	0.003906	0	0	0	1.37489	0	0	0	0	0	0	0	0	0	0	0	0	0	0	0	0	0	0	0	0	0	0	0	0	0	0	0	0
T051.KY	Health	OP	0.003943	0	0	0	0	0	0	0	0	0	0	0	0	0	0	0	0	0	0.97386	0	0	0	0	0	0	0	0	0	0	0	0	0	0.035485	0	0	0	0	0	0	0	0	0	0	0	0	0	0
T052.KY	Health	OP	0.019451	0	0	0	0	0	0	0	0	0	0	0	0	0	0.00389	0	0	0	4.00685	0	0	0	0	0	0	0	0	0	0	0	0	0	0.019451	0	0	0	0	0	0	0	0	0	0	0	0	0	0
T054.KY	Health	OP	0.015919	0	0	0	0	0	0	0	0	0	0	0	0	0	0	0	0	0	0.281242	0	0	0	0	0	0	0	0	0	0	0	0	0	0	0	0	0	0	0	0	0	0	0	0	0	0	0	0
T057.KY	Health	OP	0	0	0	0	0	0	0	0	0	0	0	0	0	0	0.003986	0	0	0	0.446411	0	0	0	0	0	0	0	0	0	0.007972	0	0	0	0.107617	0	0	0	0	0	0	0	0	0	0	0	0	0	0
T059.KY	Health	OP	0.066102	0	0	0	0	0	0	0	0	0	0	0	0	0	0.033051	0	0	0	1.04524	0	0	0	0	0	0	0	0	0	0.012394	0	0	0	0	0	0	0	0	0	0	0	0	0	0	0	0	0	0
T060.KY	Health	OP	0	0	0	0	0	0	0	0	0	0	0	0	0	0	0.030274	0	0	0	0.376265	0	0	0	0	0	0	0	0	0	0.025949	0	0	0	0	0	0	0	0	0	0	0	0	0	0	0	0	0	0
T061.KY	Health	OP	0	0	0	0	0	0	0	0	0	0	0	0	0	0	0	0	0	0	1.46308	0	0	0	0	0	0	0	0	0	0	0	0	0	0.051487	0	0	0	0	0	0	0	0	0	0	0	0	0	0
W002.KY	Health	OP	0.033437	0	0	0	0	0	0	0	0	0	0	0	0	0	0	0	0	0	1.57156	0	0	0	0	0	0	0	0	0	0	0	0	0	0.003715	0	0	0	0	0	0	0	0	0	0	0	0	0	0
W017.KY	Health	OP	0	0	0	0	0	0	0	0	0	0	0	0	0	0	0	0	0	0	0.246812	0	0	0	0	0	0	0	0	0	0	0	0	0	0.041135	0	0	0	0	0	0	0	0	0	0	0	0	0	0
W019.KY	Health	OP	0.025572	0	0	0	0	0	0	0	0	0	0	0	0	0	0	0	0	0	0.421941	0	0	0	0	0	0	0	0	0	0	0	0	0	0.06393	0	0	0	0	0	0	0	0	0	0	0	0	0	0
W022.KY	Health	OP	0.006779	0	0	0	0.006779	0	0	0	0	0	0	0	0	0	0	0	0	0	0.142363	0	0	0	0	0	0	0	0	0	0	0	0	0	0.040675	0	0	0	0	0	0	0	0	0	0	0	0	0	0
W023.KY	Health	OP	0.007744	0	0	0	0.061948	0	0.007744	0	0	0	0	0	0	0	3.12452	0	0	0	1.3435	0	0	0	0	0	0	0	0	0	0	0	0	0	0	0	0.030974	0	0	0	0	0	0	0	0.259408	0	0	0	0
W026.KY	Health	OP	0	0	0	0	0	0	0	0	0	0	0	0	0	0	0.003561	0	0	0	0.003561	0	0	0	0	0	0	0	0	0	0	0	0	0	0	0	0	0	0	0	0	0	0	0	0	0	0	0	0
W029.KY	Health	OP	0.032512	0	0	0	0	0	0	0	0	0	0	0	0	0	0	0	0	0	0.121921	0	0	0	0	0	0	0	0	0	0	0	0	0	0.117857	0	0	0	0	0	0	0	0	0	0	0	0	0	0
W040.KY	Health	OP	0.033744	0	0	0	0	0	0	0	0	0	0	0	0	0	0	0	0	0	0.312131	0	0	0	0	0	0	0	0	0	0	0	0	0	0.016872	0	0	0	0	0	0	0	0	0	0	0	0	0	0
W044.KY	Health	OP	0.010569	0	0	0	0	0	0	0	0	0	0	0	0	0	0	0	0	0	1.93415	0	0	0	0	0	0	0	0	0	0	0	0	0	0	0	0	0	0	0	0	0	0	0	0	0	0	0	0
W050.KY	Health	OP	0	0	0	0	0	0	0	0	0	0	0	0	0	0	0	0	0	0	0	0	0	0	0	0	0	0	0	0	0	0	0	0	0	0	0	0	0	0	0	0	0	0	0	0	0	0	0
W055.KY	Health	OP	0	0	0	0	0	0	0	0	0	0	0	0	0	0	0	0	0	0	0.945282	0	0	0	0	0	0	0	0	0	0	0	0	0	0	0	0	0	0	0	0	0	0	0	0	0	0	0	0
W057.KY	Health	OP	0	0	0	0	0	0	0	0	0	0	0	0	0	0	0	0	0	0	0	0	0	0	0	0	0	0	0	0	0	0	0	0	0	0	0	0	0	0	0	0	0	0	0	0	0	0	0
W060.KY	Health	OP	0	0	0	0	0	0	0	0	0	0	0	0	0	0	0	0	0	0	0.007703	0	0	0	0	0	0	0	0	0	0	0	0	0	0	0	0	0	0	0	0	0	0	0	0	0	0	0	0
W061.KY	Health	OP	0	0	0	0	0	0	0	0	0	0	0	0	0	0	0.028683	0	0	0	0.028683	0	0	0	0	0	0	0	0	0	0	0	0	0	0	0	0	0	0	0	0	0	0	0	0	0	0	0	0
W065.KY	Health	OP	0.032396	0	0	0	0	0	0	0	0	0	0	0	0	0	0	0	0	0	0.507532	0	0	0	0	0	0	0	0	0	0	0	0	0	0	0	0	0	0	0	0	0	0	0	0	0	0	0	0
W067.KY	Health	OP	0.029782	0	0	0	0	0	0	0	0	0	0	0	0	0	0	0	0	0	0.670092	0	0	0	0	0	0	0	0	0	0	0	0	0	0.022336	0	0	0	0	0	0	0	0	0	0	0	0	0	0
W071.KY	Health	OP	0.048524	0	0	0	0	0	0	0	0	0	0	0	0	0	0	0	0	0	0.105135	0	0	0	0	0	0	0	0	0	0	0	0.004044	0	0.048524	0.004044	0	0	0	0	0	0	0	0	0	0	0	0	0
W072.KY	Health	OP	0.159008	0	0	0	0	0	0	0	0	0	0	0	0	0	0	0	0	0	0.065234	0	0	0	0	0	0	0	0	0	0	0	0	0	0.016309	0	0	0	0	0	0	0	0	0	0	0	0	0	0
W074.KY	Health	OP	0.004669	0	0	0	0	0	0	0	0	0	0	0	0	0	0.009338	0	0	0	0.368866	0	0	0	0	0	0	0	0	0	0	0	0	0	0	0	0	0	0	0	0	0	0	0	0.004669	0	0	0	0
[truncated: 596 more columns]
